# Supplementary material for: Proteomic Changes in Antioxidant System in Strawberry During Ripening
Source: Front Plant Sci. 2020 Dec 23;11:594156. doi: 10.3389/fpls.2020.594156 (PMC7785977; doi:10.3389/fpls.2020.594156)
Supplement: Supplementary file 1 [file Data_Sheet_1.xlsx]

## Sheet: Sheet1
Supplementary Table S1. Identification of proteins and peptides for strawberry MRM-redox study
Accession	UniProtKB	Proteins	Peptides	pI	MW	Rep	Fractions	Rt	Mascot score
APX
gi|30680940	Q1PER6	APX2 (ASCORBATE PEROXIDASE 2); L-ascorbate peroxidase [Arabidopsis thaliana]	EGLLQLPTDK	4.37	1113.28	1	2	30.899	62
gi|5257550	Q9S7F7	cytosolic ascorbate peroxidase [Fragaria x ananassa]	QSAELAHGANNGLDIAVR	5.32	1835.99	1	9	26.056	64
gi|5257552	O48919	cytosolic ascorbate peroxidase [Fragaria x ananassa]	YAADEDAFFADYALAHQR	4.22	2074.19	1	3	32.82	112
			SGFEGPWTPNPLIFDNSYFTVLLSGEK	4.14	3016.36	3	3	45.722	82
gi|62910196	Q4ZJK2	cytosolic ascorbate peroxidase [Capsicum annuum]	SGFEGPWTTNPLIFDNSYFK	4.37	2320.54	1	3	40.724	76
gi|71040667	Q45W81	cytosolic ascorbate peroxidase [Arachis hypogaea]	LAWHSAGTFDVATK	6.74	1503.68	1	15	27.625	51
gi|14329796	Q94I97	putative ascorbate free radical reductase [Atropa belladonna]	AIDEYDYLPYFYSR	4.03	1814.97	1	4	38.569	45
gi|66970708	Q2HJN2	APX1 [Rosa hybrid cultivar]	TMGLSDQDIVALSGGHTLGR	5.18	2028.27	1	8	32.401	122
				5.18	2028.27	2	9	32.633	127
				5.32	1846.03	3	9	27.19	54
gi|310587	Q42459	ascorbate peroxidase [Spinacia oleracea]	ALLSDPVFRPLVEK	6.11	1583.89	1	11	32.53	57
				6.11	1583.89	1	12	32.574	42
				6.11	1583.89	1	13	32.559	46
			TGGPFGTMK	8.41	895.04	1	20	24.867	45
				8.41	895.04	1	21	24.949	48
gi|6651272	Q9SED0	ascorbate peroxidase [Pimpinella brachycarpa]	LAWHSAGTYDVK	6.74	1347.49	1	15	24.828	45
gi|5804780	Q9SXL5	chloroplast ascorbate peroxidase [Chlamydomonas sp. W80]	MGLSDQDIVALSGAHTLGR	5.19	1941.19	1	15	30.012	42
			ASMASR	9.79	621.71
gi|46911557	Q6ZXH7	putative ascorbate peroxidase [Populus x canadensis]	DVFGHMGLSDKDIVALSGGHTLGR	5.99	2482.8	3	13	33.138	78
GR
gi|6723469	Q9M3T6	glutathione reductase [Betula pendula]	IVGPNEVEVTQLDGTK	4.14	1698.89	1	2	29.272	90
gi|119358783	NA	Gr glutathione reductase, probable (IC) [Ostreococcus tauri]	TDVVLFATGR	5.5	1078.23	1	3	43.719	34
gi|2500115	Q43154	Glutathione reductase, chloroplastic; Short=GRase; Short=GR; Flags: Precursor	AQFDSTVGIHPSAAEEFVTMR	4.65	2293.54	1	5	32.343	68
gi|2500116	Q43621	Glutathione reductase, cytosolic; Short=GRase; Short=GR; AltName: Full=GOR2	TNIPSIWAVGDVTNR	5.5	1642.83	1	9	34.841	92
				5.5	1642.83	3	10	35.247	94
			VITDHGEELIADVVLFATGR	4.31	2155.44	2	3	44.459	91
gi|86371808	Q072J9	glutathione reductase [Vigna unguiculata]	LNLEAVGVEVDKAGAIK	4.68	1726
GPX
gi|18026892	Q8W2G9	glutathione peroxidase [Hevea brasiliensis]	GNDVDLSTYK	4.21	1111.17	1	2	24.275	49
			FLVDKQGNVVDR	5.96	1389.57
gi|20138159	O49069	Probable phospholipid hydroperoxide glutathione peroxidase; Short=PHGPx	FLVDKEGNVVDR	4.56	1390.56	1	10	24.066	64
gi|194466137	B4UW79	glutathione peroxidase 1 [Arachis hypogaea]	DARGNDVNLGNYK	5.96	1435.52	3	10	52.766	39
GST
gi|15237931	Q9FE46	ATGSTF12 (ARABIDOPSIS THALIANA GLUTATHIONE S-TRANSFERASE PHI 12); glutathione transferase [Arabidopsis thaliana]	QPFGQVPAIEDGDFK	4.03	1647.8	1	2	32.202	62
gi|37051105	Q76KW1	glutathione S-transferase [Pisum sativum]	LAAWIEELNK	4.53	1186.37	2	5	33.87	48
gi|1402898	Q96266	gst6 [Arabidopsis thaliana]	VLATLYEK	5.97	936.12	2	11	26.238	46
				5.97	936.12	3	12	26.451	52
gi|116061708		Glutathione S-transferase-related protein (ISS) [Ostreococcus tauri]	RFDASGSSAK	8.75	1025.09	2	16	13.317	39
gi|23978426	Q8H9E7	glutathione S-transferase [Cucurbita maxima]	APLLPSDPYQR	5.88	1256.42	3	12	29.134	39
				5.88	1256.42	3	13	29.06	51
MDAR
gi|50400716	Q40977	Monodehydroascorbate reductase; Short=MDAR; AltName: Full=Ascorbate free radical reductase; Short=AFR reductase	LNDLDVTMVYPEPWCMPR	4.03	2179.55	1	4	37.402	48
gi|50400859	Q42711	Monodehydroascorbate reductase, seedling isozyme; Short=MDAR seedling; AltName: Full=Ascorbate free radical reductase seedling; Short=AFR reductase seedling	AYLFPESPAR	6.05	1150.3	3	12	30.123	44
				6.05	1150.3	1	12	29.675	57
gi|50400860	Q43497	Monodehydroascorbate reductase; Short=MDAR; AltName: Full=Ascorbate free radical reductase; Short=AFR reductase	SVDEYDYLPYFYSR	4.03	1816.94	1	3	38.569	43
gi|15865451	Q93YG1	monodehydroascorbate reductase [Mesembryanthemum crystallinum]	TSVPDVYAVGDVATFPLK	4.21	1879.14	1	3	36.069	79
			EAVAPYERPALSK	6.24	1430.62	1	11	22.782	57
gi|4760483	Q6ZJ08	monodehydroascorbate reductase [Oryza sativa Japonica Group]	LFTSGLAAFYEGYYANK	6	1915.13	1	11	37.8	102
				6	1915.13	3	10	38.084	106
				6	1915.13	3	12	38.158	100
			LPGFHTCVGSGGER	6.74	1416.57	1	15	23.965	68
gi|146432261	A5JPK7	monodehydroascorbate reductase [Vitis vinifera]	YVILGGGVSAGYAAR	8.59	1453.66	1	21	30.197	83
				8.59	1453.66	3	23	30.879	92
gi|18407925	B9DGR6	monodehydroascorbate reductase, putative [Arabidopsis thaliana]	MALASTTLPTK	8.5	1133.37	1	22	14.469	43
DHAR
gi|226335027	C1KUA3	dehydoascorbate reductase [Fragaria bucharica]	IFGSFVTFLK	8.75	1158.41	1	21	38.336	47
				8.75	1158.41	1	22	38.191	68
				8.75	1158.41	1	23	38.329	54
				8.75	1158.41	1	24	38.352	62
			SKDPSDGSEQALLNELK	4.32	1830.97	3	3	30.386	47
			LHLINLADKPQWFTEVNPEGK	5.45	2449.79	3	9	34.08	72
gi|110083901	Q0ZNW5	dehydroascorbate reductase [Malus x domestica]	VTAADLSLAPK	5.81	1085.27	2	8	28.299	51
SOD
gi|37999810	Q9SM64	Superoxide dismutase [Mn], mitochondrial; Flags: Precursor	LVVETTANQDPLVTK	4.37	1627.86	1	3	27.883	79
gi|134684	P10792	Superoxide dismutase [Cu-Zn], chloroplastic; Flags: Precursor	ALVVHELEDDLGK	4.31	1437.61	1	4	29.595	80
gi|12230565	O49073	Superoxide dismutase [Cu-Zn]	QIPLTGPHSIIGR	9.76	1388.63	1	21	27.714	53
				9.76	1388.63	2	22	28.018	67
gi|12230569	O65198	Superoxide dismutase [Cu-Zn], chloroplastic; Flags: Precursor	ALVVHELEDDLGKGGHELSLSTGNAGGR	4.87	2832.08	2	7	31.437	88
gi|586004	Q07796	Superoxide dismutase [Cu-Zn]	AVVVHGDPDDLGKGGHELSK	5.26	2030.22	2	9	20.62	50
gi|1621627	Q96185	manganese superoxide dismutase [Triticum aestivum]	GVATFTLPDLPYDYGALEPAVSGEIMRLHHQK	5.31	3527.01	3	7	39.898	47
gi|15238738	Q9FK60	CSD3 (copper/zinc superoxide dismutase 3); superoxide dismutase [Arabidopsis thaliana]	LSKSTGNAGSR	11	1077.16	3	12	35.763	46
CAT
gi|587568	P55312	catalase [Solanum tuberosum]	GFFEVTHDISHLTCADFLR	5.21	2208.48	1	8	35.983	84
			APGVQTPVIVR	9.79	1136.36	1	24	26.351	53
			GPILLEDYHLVEK	4.65	1525.76	2	6	32.505	51
gi|3202032	O81336	leaf catalase [Mesembryanthemum crystallinum]	HMEGSGVNTYTLISK	6.75	1636.84	1	13	26.162	58
gi|18394888	Q42547	CAT3 (CATALASE 3); catalase [Arabidopsis thaliana]	LGPNYLQLPVNAPK	8.59	1523.8	1	22	32.556	48
				8.59	1523.8	2	21	33.068	40
				8.59	1523.8	2	22	33	47
gi|90264977	Q25B80	catalase [Festuca arundinacea]	LAGRLSVKPSM	11	1158.42	1	24	32.875	37
gi|1345673	P48350	Catalase isozyme 1	VGGSNHSHATQDLYDSIAAGNYPEWK	5.21	2817.97	2	9	31.229	95
gi|1345681	P48352	Catalase isozyme 3	EGNFDLVGNNFPVFFVR	4.37	1971.2	2	3	41.741	74
			DEEVNYFPSR	4.14	1255.31	3	1	28.481	50
POX
gi|559235	Q43032	anionic peroxidase [Petroselinum crispum]	EDVGQAAGLLR	4.37	1128.25	1	6	23.645	48
				4.37	1128.25	1	15	23.639	52
				4.37	1128.25	1	18	23.517	48
gi|39777536	Q6T1C8	peroxidase precursor [Quercus suber]	DMVALSGAHTVGQAR	6.74	1512.7	3	4	58.272	32
PRX
gi|211906454	D2D300	peroxiredoxin [Gossypium hirsutum]	AANVESGGEFTVSSADDILK	3.92	2010.14	1	1	32.771	104
				3.92	2010.14	1	2	32.539	119
gi|18397457	Q9M7T0	PRXIIF (PEROXIREDOXIN IIF); antioxidant/ peroxidase [Arabidopsis thaliana]	SWDEGVSSK	4.37	994.03	3	3	22.011	40
gi|224144638	B9IPE5	type IIF peroxiredoxin [Populus trichocarpa]	VLNVEEAPSDFK	4.14	1347.49	3	3	28.697	84
gi|54306593	Q5UM03	1-Cys peroxiredoxin [Fragaria x ananassa]	IATPANWKPGDDVVISPTVSQEEAQK	4.32	2781.07	1	3	29.985	73
			VVLSFLYPSTTGR	8.72	1439.67	1	22	35.256	72
				8.72	1439.67	1	23	35.384	60
				8.72	1439.67	1	24	35.398	68
gi|47027073	Q676X3	2-cys peroxiredoxin-like protein [Hyacinthus orientalis]	SYGVLIPDQGIALR	5.55	1501.75	1	8	33.973	60
				5.55	1501.75	1	9	33.948	46
gi|55792575	Q5IWW6	peroxiredoxin [Prototheca wickerhamii]	VVFVVVPGAFTPTCSLK	8.19	1764.16	3	9	34.43	57
AOX
gi|15228729	O23913	AOX1B; alternative oxidase [Arabidopsis thaliana]	ALLEEAENER	4.09	1173.24	1	2	25.261	54
gi|488826	Q40294	alternative oxidase [Mangifera indica]	VPTDIFFQR	5.81	1122.29	1	10	32.95	50
				5.81	1122.29	1	11	32.791	50
			DVNHFASDIHHQGK	6.26	1604.7	2	14	18.508	54
gi|51860695	Q66PX2	mitochondrial alternative oxidase 1 [Saccharum officinarum]	MMSSRAGSVLLR	12	1307.59	3	19	33.217	45
gi|208436640	B6CGN7	mitochondrial alternative oxidase 2 [Vitis vinifera]	DIDSGKIENVPAPAIAIDYWR	4.23	2343.62	3	2	36.156	71
NDK
gi|19387233	Q8RVQ1	nucleoside diphosphate kinase [Musa acuminata]	IIGATNPADSAPGTIR	5.84	1553.74	1	10	25.85	83
				5.84	1553.74	1	11	25.855	99
				5.84	1553.74	2	10	26.259	80
				5.84	1553.74	2	11	26.181	90
				5.84	1553.74	2	12	26.482	57
				5.84	1553.74	2	13	26.482	59
			KIIGATNPADSAPGTIR	8.75	1681.91	1	21	23.499	115
				8.75	1681.91	2	21	24.011	43
				8.75	1681.91	2	22	23.836	107
gi|30697820	O64903	NDPK2 (NUCLEOSIDE DIPHOSPHATE KINASE 2); ATP binding / nucleoside diphosphate kinase/ protein binding [Arabidopsis thaliana]	GLVGEIISR	6	943.11	1	10	30.06	40
gi|8272416	Q9LRJ2	nucleoside diphosphate kinase 3 [Brassica rapa]	TFIAIKPDGVQR	8.41	1344.58	1	20	26.044	50
				8.41	1344.58	3	23	26.6	44
			LIGATDPQK	5.84	942.08	3	11	17.809	49
gi|47026989	Q677B2	nucleoside diphosphate kinase [Hyacinthus orientalis]	NIIHGSDAVESARK	6.75	1496.64	3	14	22.946	48
			NIIHGSDAVESAR	5.32	1368.47	1	8	20.61	57
				5.32	1368.47	1	9	20.305	74
Other
gi|53988164	Q5Y381	aldo/keto reductase [Fragaria x ananassa]	QNVQVFDWELTEEDLEK	3.77	2122.27	1	1	36.722	70
			QNVQVFDWELTEEDLEKINQIPQR	4.08	2972.26	2	3	38.32	39
			GVWADMEEAQR	4.14	1291.4	1	2	29.262	65
			GVWADMEEAQRLGLTK	4.68	1804.05
			EELVTATGPYK	4.53	1207.35	1	3	25.166	67
			LKQNVQVFDWELTEEDLEK	4.08	2363.61	1	3	34.021	71
			TMPVLGFGTASNNLQPEVLIEAVLEAIK	4.25	2955.46	1	3	49.987	62
			TATQIPEVVLESSNGR	4.53	1700.87	1	4	30.457	78
			LSHALEEKDQMPMDFK	4.75	1919.2	1	6	25.882	45
			HFDTASIYGSEQTLGVAIAQALK	5.32	2420.7	1	7	38.924	122
				5.32	2420.7	3	8	39.311	92
			VLNEIAEAHGK	5.4	1180.33	2	10	20.323	66
			LGLVASRDELFITSK	6.07	1648.92	1	10	31.337	53
				6.07	1648.92	1	11	31.399	52
				6.07	1648.92	1	12	31.478	55
			LWPNDGHPNLVIPALK	6.74	1784.09	1	16	33.629	44
			ASGIVVTAFSPLGAIGTSWGTNHVLESK	6.79	2800.16	1	16	37.811	63
				6.79	2800.16	3	16	38.135	97
			SIGISNFSTK	8.47	1053.18	1	20	26.958	35
				8.47	1053.18	1	21	27.467	49
				8.47	1053.18	1	22	27.433	21
				8.47	1053.18	1	23	27.545	44
				8.47	1053.18	1	24	27.572	49
			KTQNLLSFATIPPSVNQVEMSPFWQQK	8.59	3119.59	1	20	37.831	79
				8.59	3119.59	1	21	37.924	70
			TVAQVCIR	7.91	889.08	1	21	22.516	52
			WVYQVGATLAVK	8.59	1334.58	1	21	32.223	77
				8.59	1334.58	1	22	32.114	59
				8.59	1334.58	1	23	32.234	45
				8.59	1334.58	1	24	32.383	35
			INQIPQR	9.75	868	1	22	15.498	39
				9.75	868	1	23	15.767	36
				9.75	868	1	24	16.059	40
			SLQNLELEYLDLYLIHWPISAKPGK	5.42	2941.42	3	10	41.239	52
gi|62526573	Q52QX9	aldo/keto reductase AKR [Manihot esculenta]	IENFNQNIGALSVK	6	1546.74	1	9	30.374	78
				6	1546.74	1	11	30.371	83
				6	1546.74	1	12	30.621	74
				6	1546.74	1	13	30.533	55
gi|255552041	B9RTJ6	aldo/keto reductase, putative [Ricinus communis]	VKNLDNNIGSLAVK	8.56	1484.72	1	10	36.318	36
gi|218117854	B6ZL97	putative aldo-keto reductase [Prunus persica]	LGLVASRDQLFITSK	8.75	1647.94	2	11	31.67	47
gi|42571107	O80944	aldo/keto reductase family protein [Arabidopsis thaliana]	GVHLSGYSPLGSQSKGEVR	8.6	1958.16	1	22	31.61	44
gi|47026921	Q677E3	aldo/keto reductase [Hyacinthus orientalis]	YIGLSEASPDTIR	4.37	1421.57	3	4	29.302	87
gi|52076516	Q655X0	thioredoxin-like [Oryza sativa Japonica Group]	AMAPVISKLSSR	11	1259.53	1	1	44.503	47
gi|115187464	Q06H32	thioredoxin fold [Arachis hypogaea]	YTHDLGLELDLSEK	4.31	1632.79	1	3	30.632	106
gi|71534922	Q45NL7	thioredoxin h [Medicago sativa]	FIAPILAEIAK	6	1185.47	1	9	38.436	67
				6	1185.47	1	10	38.44	62
				6	1185.47	3	11	38.847	69
				6	1185.47	3	12	38.968	68
gi|159472028	A8IYP5	thioredoxin h2 [Chlamydomonas reinhardtii]	ARMLAAIEAR	9.64	1101.33	3	12	16.758	54
gi|9188565	Q9LRF6	thioredoxin [Chlorella vulgaris]	DVLIEFYAPWCGHCK	5.32	1781.08	1	13	34.729	66
gi|33621084	Q6VBI4	thioredoxin H3 [Ipomoea batatas]	MIAPILAEIAK	5.75	1169.49	2	10	38.913	54
gi|116061170		putative oxidoreductase protein (ISS) [Ostreococcus tauri]	IMGVLALSPAQGAMTSVNAASLKSIK	10	2559.08	1	3	43.622	51
gi|15220854	Q9ZUC1	oxidoreductase, zinc-binding dehydrogenase family protein [Arabidopsis thaliana]	VVVYPIP	5.49	785.98	1	9	34.453	20
gi|15236052	O65670	L-ascorbate oxidase, putative [Arabidopsis thaliana]	LAQSLAIK	8.75	843.03	1	10	23.708	51
gi|189014936	D3TIB5	hydroperoxide lyase [Mangifera indica]	WLALQILPTVK	8.75	1281.6	1	21	39.088	68
				8.75	1281.6	2	22	39.481	59
				8.75	1281.6	2	23	39.425	51
			TCAYLDTSEPQHAKIK	6.41	1805.04	2	9	23.936	51
gi|1669341	Q39540	AOBP (ascorbate oxidase promoter-binding protein) [Cucurbita maxima]	SNVSEVLSPVLQANPAALSR	5.72	2052.32	2	10	37.042	38
gi|211906514	D2D330	lactoylglutathione lyase [Gossypium hirsutum]	TVLVDNEDFLKELK	4.32	1662.9	1	1	36.334	80
