# Supplementary material for: Proteomic Changes in Antioxidant System in Strawberry During Ripening
Source: Front Plant Sci. 2020 Dec 23;11:594156. doi: 10.3389/fpls.2020.594156 (PMC7785977; doi:10.3389/fpls.2020.594156)
Supplement: Supplementary file 2 [file Data_Sheet_2.xlsx]

## Sheet: Sheet1
Supplementary Table S2. Validation of the MRM assay and tansition list of MRM-redox study of strawberry
Pathway	Fraction	Maturity	Protein/Component Name	Protein	Peptides	ion	Mass info	RT (min)
Redox	F1-5	Pink	LYATVDLER heavy y7	Standard 2	LYATVDLER	2y7	543.7 / 810.4	23.61
Redox	F1-5	Pink	LYATVDLER heavy y6	Standard 2	LYATVDLER	2y6	543.7 / 739.4	23.73
Redox	F1-5	Pink	LYATVDLER heavy y3	Standard 2	LYATVDLER	2y3	543.7 / 424.3	23.73
Redox	F1-5	Pink	SGGDITIGELLK heavy y7	Standard 1	SGGDITIGELLK	2y7	605.8 / 781.5	29.82
Redox	F1-5	Pink	SGGDITIGELLK heavy y6	Standard 1	SGGDITIGELLK	2y6	605.8 / 680.4	29.82
Redox	F1-5	Pink	SGGDITIGELLK heavy y5	Standard 1	SGGDITIGELLK	2y7	605.8 / 567.4	29.82
Redox	F1-5	Pink	Ascorbate peroxidase [fragaria x ananassa] _ BAG38688.1.EGLLQLPTDK.2y6	Ascorbate peroxidase [fragaria x ananassa] _ BAG38688.1	EGLLQLPTDK	2y6	557.3 / 701.4	26.76
Redox	F1-5	Pink	Ascorbate peroxidase [fragaria x ananassa] _ BAG38688.1.EGLLQLPTDK.2y7	Ascorbate peroxidase [fragaria x ananassa] _ BAG38688.1	EGLLQLPTDK	2y7	557.3 / 814.5	26.95
Redox	F1-5	Pink	Ascorbate peroxidase [fragaria x ananassa] _ BAG38688.1.EGLLQLPTDK.2y4	Ascorbate peroxidase [fragaria x ananassa] _ BAG38688.1	EGLLQLPTDK	2y4	557.3 / 460.2	26.9
Redox	F1-5	Pink	Ascorbate peroxidase [fragaria x ananassa] _ BAG38688.1.EGLLQLPTDK.2y5	Ascorbate peroxidase [fragaria x ananassa] _ BAG38688.1	EGLLQLPTDK	2y5	557.3 / 573.3	26.86
Redox	F1-5	Pink	APX [Fragaria x ananassa]__AAD41404.YAADEDAFFADYALAHQR.3y10	APX [Fragaria x ananassa]__AAD41404	YAADEDAFFADYALAHQR_3	3y10	692.0 / 1191.6	28.91
Redox	F1-5	Pink	APX [Fragaria x ananassa]__AAD41404.YAADEDAFFADYALAHQR.3y8	APX [Fragaria x ananassa]__AAD41404	YAADEDAFFADYALAHQR_3	3y8	692.0 / 973.5	28.91
Redox	F1-5	Pink	APX [Fragaria x ananassa]__AAD41404.YAADEDAFFADYALAHQR.3y9	APX [Fragaria x ananassa]__AAD41404	YAADEDAFFADYALAHQR_3	3y9	692.0 / 1044.5	29
Redox	F1-5	Pink	putative ascorbate [Atropa_CAC40745.AIDEYDYLPYFYSR.2y6	putative ascorbate [Atropa_CAC40745	AIDEYDYLPYFYSR	2y6	907.9 / 832.4	34.94
Redox	F1-5	Pink	putative ascorbate [Atropa_CAC40745.AIDEYDYLPYFYSR.2y8	putative ascorbate [Atropa_CAC40745	AIDEYDYLPYFYSR	2y8	907.9 / 1108.6	35.04
Redox	F1-5	Pink	putative ascorbate [Atropa_CAC40745.AIDEYDYLPYFYSR.2y7	putative ascorbate [Atropa_CAC40745	AIDEYDYLPYFYSR	2y7	907.9 / 945.5	34.94
Redox	F1-5	Pink	Predicted: glutathione reductase, cytosolic [fragaria vesca subsp. Vesca]_XP_004296631.1.IVGPNEVEVTQLDGTK.2y9	Predicted: glutathione reductase, cytosolic [fragaria vesca subsp. Vesca]_XP_004296631.1	IVGPNEVEVTQLDGTK	2y9	850.0 / 990.5	25.23
Redox	F1-5	Pink	Predicted: glutathione reductase, cytosolic [fragaria vesca subsp. Vesca]_XP_004296631.1.IVGPNEVEVTQLDGTK.2y8	Predicted: glutathione reductase, cytosolic [fragaria vesca subsp. Vesca]_XP_004296631.1	IVGPNEVEVTQLDGTK	2y8	850.0 / 861.5	25.23
Redox	F1-5	Pink	Predicted: glutathione reductase, cytosolic [fragaria vesca subsp. Vesca]_XP_004296631.1.IVGPNEVEVTQLDGTK.2y7	Predicted: glutathione reductase, cytosolic [fragaria vesca subsp. Vesca]_XP_004296631.1	IVGPNEVEVTQLDGTK	2y7	850.0 / 762.4	25.23
Redox	F1-5	Pink	Predicted: glutathione reductase, cytosolic [fragaria vesca subsp. Vesca]_XP_004296631.1.LNLEAVGVEVDK.2y8	Predicted: glutathione reductase, cytosolic [fragaria vesca subsp. Vesca]_XP_004296631.1	LNLEAVGVEVDK	2y8	643.3 / 816.5	17.6
Redox	F1-5	Pink	Predicted: glutathione reductase, cytosolic [fragaria vesca subsp. Vesca]_XP_004296631.1.LNLEAVGVEVDK.2y7	Predicted: glutathione reductase, cytosolic [fragaria vesca subsp. Vesca]_XP_004296631.1	LNLEAVGVEVDK	2y7	643.3 / 745.4	17.73
Redox	F1-5	Pink	Predicted: glutathione reductase, cytosolic [fragaria vesca subsp. Vesca]_XP_004296631.1.LNLEAVGVEVDK.2y6	Predicted: glutathione reductase, cytosolic [fragaria vesca subsp. Vesca]_XP_004296631.1	LNLEAVGVEVDK	2y6	643.3 / 646.3	17.6
Redox	F1-5	Pink	glutathione peroxidase 6 [Fragaria x ananassa]_AGI65625.1.GNDVDLSTYK.2y8	glutathione peroxidase 6 [Fragaria x ananassa]_AGI65625.1	GNDVDLSTYK	2y8	556.3 / 940.5	20.13
Redox	F1-5	Pink	glutathione peroxidase 6 [Fragaria x ananassa]_AGI65625.1.GNDVDLSTYK.2y6	glutathione peroxidase 6 [Fragaria x ananassa]_AGI65625.1	GNDVDLSTYK	2y6	556.3 / 726.4	20.13
Redox	F1-5	Pink	glutathione peroxidase 6 [Fragaria x ananassa]_AGI65625.1.GNDVDLSTYK.2y5	glutathione peroxidase 6 [Fragaria x ananassa]_AGI65625.1	GNDVDLSTYK	2y5	556.3 / 611.3	20.22
Redox	F1-5	Pink	glutathion S-transfer sativum]__BAC81649.LAAWIEELNK.2y5	glutathion S-transfer sativum]__BAC81649	LAAWIEELNK	2y5	593.8 / 632.3	29
Redox	F1-5	Pink	glutathion S-transfer sativum]__BAC81649.LAAWIEELNK.2y6	glutathion S-transfer sativum]__BAC81649	LAAWIEELNK	2y6	593.8 / 745.4	29
Redox	F1-5	Pink	glutathion S-transfer sativum]__BAC81649.LAAWIEELNK.2y8	glutathion S-transfer sativum]__BAC81649	LAAWIEELNK	2y8	593.8 / 1002.5	29
Redox	F1-5	Pink	predicted: monodehydroascorbate reductase, seedling isozyme [fragaria vesca subsp. vesca]_XP_004303012.1.TSVPDVYAVGDVATFPLK.2y12	predicted: monodehydroascorbate reductase, seedling isozyme [fragaria vesca subsp. vesca]_XP_004303012.1	TSVPDVYAVGDVATFPLK	2y12	940.0 / 1280.7	32.31
Redox	F1-5	Pink	predicted: monodehydroascorbate reductase, seedling isozyme [fragaria vesca subsp. vesca]_XP_004303012.1.TSVPDVYAVGDVATFPLK.2y9	predicted: monodehydroascorbate reductase, seedling isozyme [fragaria vesca subsp. vesca]_XP_004303012.1	TSVPDVYAVGDVATFPLK	2y9	940.0 / 947.5	32.22
Redox	F1-5	Pink	predicted: monodehydroascorbate reductase, seedling isozyme [fragaria vesca subsp. vesca]_XP_004303012.1.TSVPDVYAVGDVATFPLK.2y3	predicted: monodehydroascorbate reductase, seedling isozyme [fragaria vesca subsp. vesca]_XP_004303012.1	TSVPDVYAVGDVATFPLK	2y3	940.0 / 357.3	32.22
Redox	F1-5	Pink	Monodehydr reductase; AltName:_Q43497.SVDEYDYLPYFYSR.2y8	Monodehydr reductase. AltName:_Q43497	SVDEYDYLPYFYSR	2y8	908.9 / 1108.6	34.82
Redox	F1-5	Pink	Monodehydr reductase; AltName:_Q43497.SVDEYDYLPYFYSR.2y9	Monodehydr reductase. AltName:_Q43497	SVDEYDYLPYFYSR	2y9	908.9 / 1223.6	34.94
Redox	F1-5	Pink	Monodehydr reductase; AltName:_Q43497.SVDEYDYLPYFYSR.2y6	Monodehydr reductase. AltName:_Q43497	SVDEYDYLPYFYSR	2y6	908.9 / 832.4	34.82
Redox	F1-5	Pink	Monodehydr reductase; AltName:_Q43497.SVDEYDYLPYFYSR.2y7	Monodehydr reductase. AltName:_Q43497	SVDEYDYLPYFYSR	2y7	908.9 / 945.5	34.94
Redox	F1-5	Pink	dehydoasco reductase, bucharica]__CAQ63270.SKDPSDGSEQALLNELK.2y9	dehydoasco reductase. bucharica]__CAQ63270	SKDPSDGSEQALLNELK	2y9	916.0 / 1057.6	22.98
Redox	F1-5	Pink	dehydoasco reductase, bucharica]__CAQ63270.SKDPSDGSEQALLNELK.2y10	dehydoasco reductase. bucharica]__CAQ63270	SKDPSDGSEQALLNELK	2y10	916.0 / 1144.6	37.05
Redox	F1-5	Pink	dehydoasco reductase, bucharica]__CAQ63270.SKDPSDGSEQALLNELK.2y8	dehydoasco reductase. bucharica]__CAQ63270	SKDPSDGSEQALLNELK	2y8	916.0 / 928.5	37.15
Redox	F1-5	Pink	dehydoasco reductase, bucharica]__CAQ63270.SKDPSDGSEQALLNELK.3y7	dehydoasco reductase. bucharica]__CAQ63270	SKDPSDGSEQALLNELK_3	3y7	611.0 / 800.5	16.93
Redox	F1-5	Pink	dehydoasco reductase, bucharica]__CAQ63270.SKDPSDGSEQALLNELK.3y6	dehydoasco reductase. bucharica]__CAQ63270	SKDPSDGSEQALLNELK_3	3y6	611.0 / 729.5	16.7
Redox	F1-5	Pink	dehydoasco reductase, bucharica]__CAQ63270.SKDPSDGSEQALLNELK.3y5	dehydoasco reductase. bucharica]__CAQ63270	SKDPSDGSEQALLNELK_3	3y5	611.0 / 616.4	16.9
Redox	F1-5	Pink	Mn-superoxide dismutase [Fragaria x ananassa]_ AGI65627.1.LVVETTANQDPLVTK.2y9	Mn-superoxide dismutase [Fragaria x ananassa]_ AGI65627.1	LVVETTANQDPLVTK	2y9	814.5 / 985.5	23.83
Redox	F1-5	Pink	Mn-superoxide dismutase [Fragaria x ananassa]_ AGI65627.1.LVVETTANQDPLVTK.2y5	Mn-superoxide dismutase [Fragaria x ananassa]_ AGI65627.1	LVVETTANQDPLVTK	2y5	814.5 / 557.4	23.39
Redox	F1-5	Pink	Mn-superoxide dismutase [Fragaria x ananassa]_ AGI65627.1.LVVETTANQDPLVTK.2y8	Mn-superoxide dismutase [Fragaria x ananassa]_ AGI65627.1	LVVETTANQDPLVTK	2y8	814.5 / 914.5	23.39
Redox	F1-5	Pink	perdicted: superoxide dismutase [Cu-Zn], choloplastic [Fragaria vesca subsp. Vesca]_XP_004287550.1.ALVVHELEDDLGK.2y3	perdicted: superoxide dismutase [Cu-Zn], choloplastic [Fragaria vesca subsp. Vesca]_XP_004287550.1	ALVVHELEDDLGK	2y3	719.4 / 317.2	27.26
Redox	F1-5	Pink	perdicted: superoxide dismutase [Cu-Zn], choloplastic [Fragaria vesca subsp. Vesca]_XP_004287550.1.ALVVHELEDDLGK.2y4	perdicted: superoxide dismutase [Cu-Zn], choloplastic [Fragaria vesca subsp. Vesca]_XP_004287550.1	ALVVHELEDDLGK	2y4	719.4 / 432.3	33.96
Redox	F1-5	Pink	perdicted: superoxide dismutase [Cu-Zn], choloplastic [Fragaria vesca subsp. Vesca]_XP_004287550.1.ALVVHELEDDLGK.2y9	perdicted: superoxide dismutase [Cu-Zn], choloplastic [Fragaria vesca subsp. Vesca]_XP_004287550.1	ALVVHELEDDLGK	2y9	719.4 / 1055.5	25.32
Redox	F1-5	Pink	catalase [Fragaria x ananassa]_AGI65617.1.TWPEDILPLQPVGR.2y12	catalase [Fragaria x ananassa]_AGI65617.1	TWPEDILPLQPVGR	2y12	810.9 / 1333.8	34.2
Redox	F1-5	Pink	catalase [Fragaria x ananassa]_AGI65617.1.TWPEDILPLQPVGR.2y7	catalase [Fragaria x ananassa]_AGI65617.1	TWPEDILPLQPVGR	2y7	810.9 / 766.5	34.24
Redox	F1-5	Pink	catalase [Fragaria x ananassa]_AGI65617.1.TWPEDILPLQPVGR.2y4	catalase [Fragaria x ananassa]_AGI65617.1	TWPEDILPLQPVGR	2y4	810.9 / 428.3	34.2
Redox	F1-5	Pink	catalase [Fragaria x ananassa]_AGI65617.1.DEEVNYFPSR.2y6	catalase [Fragaria x ananassa]_AGI65617.1	DEEVNYFPSR	2y6	628.3 / 783.4	24.2
Redox	F1-5	Pink	catalase [Fragaria x ananassa]_AGI65617.1.DEEVNYFPSR.2y7	catalase [Fragaria x ananassa]_AGI65617.1	DEEVNYFPSR	2y7	628.3 / 882.5	23.92
Redox	F1-5	Pink	catalase [Fragaria x ananassa]_AGI65617.1.DEEVNYFPSR.2y5	catalase [Fragaria x ananassa]_AGI65617.1	DEEVNYFPSR	2y5	628.3 / 669.3	24.2
Redox	F1-5	Pink	catalase [Fragaria x ananassa]_AGI65617.1.DEEVNYFPSR.2y3	catalase [Fragaria x ananassa]_AGI65617.1	DEEVNYFPSR	2y3	628.3 / 359.2	24
Redox	F1-5	Pink	catalase [Fragaria x ananassa]_AGI65617.1.EGNFDLVGNNFPVFFVR.2y10	catalase [Fragaria x ananassa]_AGI65617.1	EGNFDLVGNNFPVFFVR	2y10	986.0 / 1196.6	37.37
Redox	F1-5	Pink	catalase [Fragaria x ananassa]_AGI65617.1.EGNFDLVGNNFPVFFVR.2y11	catalase [Fragaria x ananassa]_AGI65617.1	EGNFDLVGNNFPVFFVR	2y11	986.0 / 1295.7	37.27
Redox	F1-5	Pink	catalase [Fragaria x ananassa]_AGI65617.1.EGNFDLVGNNFPVFFVR.3y7	catalase [Fragaria x ananassa]_AGI65617.1	EGNFDLVGNNFPVFFVR_3	3y7	657.7 / 911.5	37.3
Redox	F1-5	Pink	catalase [Fragaria x ananassa]_AGI65617.1.EGNFDLVGNNFPVFFVR.3y6	catalase [Fragaria x ananassa]_AGI65617.1	EGNFDLVGNNFPVFFVR_3	3y6	657.7 / 764.5	37.37
Redox	F1-5	Pink	catalase [Fragaria x ananassa]_AGI65617.1.EGNFDLVGNNFPVFFVR.3y5	catalase [Fragaria x ananassa]_AGI65617.1	EGNFDLVGNNFPVFFVR_3	3y5	657.7 / 667.4	37.3
Redox	F1-5	Pink	putative thioredoxi arrhiza]__ADA67935.HVPGFIEGADELK.2y8	putative thioredoxi arrhiza]__ADA67935	HVPGFIEGADELK	2y8	706.4 / 874.5	26.6
Redox	F1-5	Pink	putative thioredoxi arrhiza]__ADA67935.HVPGFIEGADELK.2y9	putative thioredoxi arrhiza]__ADA67935	HVPGFIEGADELK	2y9	706.4 / 1021.5	26.6
Redox	F1-5	Pink	putative thioredoxi arrhiza]__ADA67935.HVPGFIEGADELK.2y7	putative thioredoxi arrhiza]__ADA67935	HVPGFIEGADELK	2y7	706.4 / 761.4	26.3
Redox	F1-5	Pink	putative thioredoxi arrhiza]__ADA67935.HVPGFIEGADELK.2y11	putative thioredoxi arrhiza]__ADA67935	HVPGFIEGADELK	2y11	706.4 / 1175.6	26.67
Redox	F1-5	Pink	predicted; peroxiredoxin-2B, mitochondrial [fragaria vesca subsp. Vesca]_XP_004299990.1.AANVESGGEFTVSSADDILK.3y8	predicted; peroxiredoxin-2B, mitochondrial [fragaria vesca subsp. Vesca]_XP_004299990.1	AANVESGGEFTVSSADDILK_3	3y8	670.7 / 848.4	28.66
Redox	F1-5	Pink	predicted; peroxiredoxin-2B, mitochondrial [fragaria vesca subsp. Vesca]_XP_004299990.1.AANVESGGEFTVSSADDILK.3y7	predicted; peroxiredoxin-2B, mitochondrial [fragaria vesca subsp. Vesca]_XP_004299990.1	AANVESGGEFTVSSADDILK_3	3y7	670.7 / 761.4	28.47
Redox	F1-5	Pink	predicted; peroxiredoxin-2B, mitochondrial [fragaria vesca subsp. Vesca]_XP_004299990.1.AANVESGGEFTVSSADDILK.3y6	predicted; peroxiredoxin-2B, mitochondrial [fragaria vesca subsp. Vesca]_XP_004299990.1	AANVESGGEFTVSSADDILK_3	3y6	670.7 / 674.4	28.6
Redox	F1-5	Pink	predicted; peroxiredoxin-2F, mitochondrial [fragaria vesca subsp. Vesca]_XP_004296922.1.SWDEGVSSK.2y7	predicted; peroxiredoxin-2F, mitochondrial [fragaria vesca subsp. Vesca]_XP_004296922.1	SWDEGVSSK	2y7	497.7 / 721.3	17.41
Redox	F1-5	Pink	predicted; peroxiredoxin-2F, mitochondrial [fragaria vesca subsp. Vesca]_XP_004296922.1.SWDEGVSSK.2y8	predicted; peroxiredoxin-2F, mitochondrial [fragaria vesca subsp. Vesca]_XP_004296922.1	SWDEGVSSK	2y8	497.7 / 907.4	17.51
Redox	F1-5	Pink	predicted; peroxiredoxin-2F, mitochondrial [fragaria vesca subsp. Vesca]_XP_004296922.1.SWDEGVSSK.2y6	predicted; peroxiredoxin-2F, mitochondrial [fragaria vesca subsp. Vesca]_XP_004296922.1	SWDEGVSSK	2y6	497.7 / 606.3	17.2
Redox	F1-5	Pink	predicted; peroxiredoxin-2F, mitochondrial [fragaria vesca subsp. Vesca]_XP_004296922.1.VLNVEEAPSDFK.2y8	predicted; peroxiredoxin-2F, mitochondrial [fragaria vesca subsp. Vesca]_XP_004296922.1	VLNVEEAPSDFK	2y8	674.3 / 922.4	24.2
Redox	F1-5	Pink	predicted; peroxiredoxin-2F, mitochondrial [fragaria vesca subsp. Vesca]_XP_004296922.1.VLNVEEAPSDFK.2y9	predicted; peroxiredoxin-2F, mitochondrial [fragaria vesca subsp. Vesca]_XP_004296922.1	VLNVEEAPSDFK	2y9	674.3 / 1021.5	24.2
Redox	F1-5	Pink	predicted; peroxiredoxin-2F, mitochondrial [fragaria vesca subsp. Vesca]_XP_004296922.1.VLNVEEAPSDFK.2y7	predicted; peroxiredoxin-2F, mitochondrial [fragaria vesca subsp. Vesca]_XP_004296922.1	VLNVEEAPSDFK	2y7	674.3 / 793.4	24.06
Redox	F1-5	Pink	1-Cys peroxiredo ananassa]__AAV33451.IATPANWKPGDDVVISPTVSQEEAQK.3y10	1-Cys peroxiredo ananassa]__AAV33451	IATPANWKPGDDVVISPTVSQEEAQK_3	3y10	927.5 / 1116.6	26.1
Redox	F1-5	Pink	1-Cys peroxiredo ananassa]__AAV33451.IATPANWKPGDDVVISPTVSQEEAQK.3y11	1-Cys peroxiredo ananassa]__AAV33451	IATPANWKPGDDVVISPTVSQEEAQK_3	3y11	927.5 / 1203.6	26.1
Redox	F1-5	Pink	1-Cys peroxiredo ananassa]__AAV33451.IATPANWKPGDDVVISPTVSQEEAQK.3y12	1-Cys peroxiredo ananassa]__AAV33451	IATPANWKPGDDVVISPTVSQEEAQK_3	3y12	927.5 / 1316.7	26.1
Redox	F1-5	Pink	alternativ oxidase thaliana]__NP_188875.ALLEEAENER.2y7	alternativ oxidase thaliana]__NP_188875	ALLEEAENER	2y7	587.3 / 876.4	21.14
Redox	F1-5	Pink	alternativ oxidase thaliana]__NP_188875.ALLEEAENER.2y5	alternativ oxidase thaliana]__NP_188875	ALLEEAENER	2y5	587.3 / 618.3	21.14
Redox	F1-5	Pink	alternativ oxidase thaliana]__NP_188875.ALLEEAENER.2y6	alternativ oxidase thaliana]__NP_188875	ALLEEAENER	2y6	587.3 / 747.3	21
Redox	F1-5	Pink	mitochondr alternativ vinifera]__ACI28866.DIDSGKIENVPAPAIAIDYWR.3y7	mitocHoneoyedr alternativ vinifera]__ACI28866	DIDSGKIENVPAPAIAIDYWR_3	3y7	781.7 / 936.5	26.1
Redox	F1-5	Pink	mitochondr alternativ vinifera]__ACI28866.DIDSGKIENVPAPAIAIDYWR.3y8	mitocHoneoyedr alternativ vinifera]__ACI28866	DIDSGKIENVPAPAIAIDYWR_3	3y8	781.7 / 1007.5	22.79
Redox	F1-5	Pink	mitochondr alternativ vinifera]__ACI28866.DIDSGKIENVPAPAIAIDYWR.3y9	mitocHoneoyedr alternativ vinifera]__ACI28866	DIDSGKIENVPAPAIAIDYWR_3	3y9	781.7 / 1104.6	16.75
Redox	F1-5	Pink	mitochondr alternativ vinifera]__ACI28866.DIDSGKIENVPAPAIAIDYWR.3y11	mitocHoneoyedr alternativ vinifera]__ACI28866	DIDSGKIENVPAPAIAIDYWR_3	3y11	781.7 / 1272.7	23.83
Redox	F1-5	Pink	aldo/keto reductase ananassa]__AAV28174.EELVTATGPYK.2y4	aldo/keto reductase ananassa]__AAV28174	EELVTATGPYK	2y4	604.3 / 464.3	21.14
Redox	F1-5	Pink	aldo/keto reductase ananassa]__AAV28174.EELVTATGPYK.2y7	aldo/keto reductase ananassa]__AAV28174	EELVTATGPYK	2y7	604.3 / 737.4	21.14
Redox	F1-5	Pink	aldo/keto reductase ananassa]__AAV28174.EELVTATGPYK.2y8	aldo/keto reductase ananassa]__AAV28174	EELVTATGPYK	2y8	604.3 / 836.5	21.14
Redox	F1-5	Pink	aldo/keto reductase ananassa]__AAV28174.TATQIPEVVLESSNGR.2y9	aldo/keto reductase ananassa]__AAV28174	TATQIPEVVLESSNGR	2y9	850.9 / 960.5	26.23
Redox	F1-5	Pink	aldo/keto reductase ananassa]__AAV28174.TATQIPEVVLESSNGR.2y11	aldo/keto reductase ananassa]__AAV28174	TATQIPEVVLESSNGR	2y11	850.9 / 1186.6	26.32
Redox	F1-5	Pink	aldo/keto reductase ananassa]__AAV28174.TATQIPEVVLESSNGR.2y8	aldo/keto reductase ananassa]__AAV28174	TATQIPEVVLESSNGR	2y8	850.9 / 861.4	26.32
Redox	F1-5	Pink	aldo/keto reductase, communis]__XP_002512220.YIGLSEASPDTIR.2y9	aldo/keto reductase. communis]__XP_002512220	YIGLSEASPDTIR	2y9	711.4 / 975.5	24.79
Redox	F1-5	Pink	aldo/keto reductase, communis]__XP_002512220.YIGLSEASPDTIR.2y7	aldo/keto reductase. communis]__XP_002512220	YIGLSEASPDTIR	2y7	711.4 / 759.4	24.79
Redox	F1-5	Pink	aldo/keto reductase, communis]__XP_002512220.YIGLSEASPDTIR.2y11	aldo/keto reductase. communis]__XP_002512220	YIGLSEASPDTIR	2y11	711.4 / 1145.6	24.79
Redox	F1-5	Pink	thioredoxi fold hypogaea]__ABI84254.YTHDLGLELDLSEK.2y9	thioredoxi fold hypogaea]__ABI84254	YTHDLGLELDLSEK	2y9	816.9 / 1003.5	26.45
Redox	F1-5	Pink	thioredoxi fold hypogaea]__ABI84254.YTHDLGLELDLSEK.2y4	thioredoxi fold hypogaea]__ABI84254	YTHDLGLELDLSEK	2y4	816.9 / 476.3	26.54
Redox	F1-5	Pink	thioredoxi fold hypogaea]__ABI84254.YTHDLGLELDLSEK.2b4	thioredoxi fold hypogaea]__ABI84254	YTHDLGLELDLSEK	2b4	816.9 / 517.2	26.45
Redox	F1-5	Pink	lactoylglu lyase hirsutum]__ACJ11750.TVLVDNEDFLKELK.2y10	lactoylglu lyase hirsutum]__ACJ11750	TVLVDNEDFLKELK	2y10	832.0 / 1250.6	32.43
Redox	F1-5	Pink	lactoylglu lyase hirsutum]__ACJ11750.TVLVDNEDFLKELK.2y5	lactoylglu lyase hirsutum]__ACJ11750	TVLVDNEDFLKELK	2y5	832.0 / 630.4	32.43
Redox	F1-5	Pink	lactoylglu lyase hirsutum]__ACJ11750.TVLVDNEDFLKELK.2y4	lactoylglu lyase hirsutum]__ACJ11750	TVLVDNEDFLKELK	2y4	832.0 / 517.3	32.43
Redox	F1-5	Pink	cytosolic ascorbate annuum]__AAY21068.SGFEGPWTTNPLIFDNSYFK.3y10	cytosolic ascorbate annuum]__AAY21068	SGFEGPWTTNPLIFDNSYFK_3	3y10	774.0 / 1243.6	29.82
Redox	F1-5	Pink	cytosolic ascorbate annuum]__AAY21068.SGFEGPWTTNPLIFDNSYFK.3y7	cytosolic ascorbate annuum]__AAY21068	SGFEGPWTTNPLIFDNSYFK_3	3y7	774.0 / 920.4	21.68
Redox	F1-5	Pink	cytosolic ascorbate annuum]__AAY21068.SGFEGPWTTNPLIFDNSYFK.3y9	cytosolic ascorbate annuum]__AAY21068	SGFEGPWTTNPLIFDNSYFK_3	3y9	774.0 / 1146.6	33.53
Redox	F1-5	Pink	cytosolic ascorbate annuum]__AAY21068.SGFEGPWTTNPLIFDNSYFK.3y8	cytosolic ascorbate annuum]__AAY21068	SGFEGPWTTNPLIFDNSYFK_3	3y8	774.0 / 1033.5	25.82
Redox	F1-5	Red	LYATVDLER heavy y7	Standard 2	LYATVDLER	2y7	543.7 / 810.4	23.61
Redox	F1-5	Red	LYATVDLER heavy y6	Standard 2	LYATVDLER	2y6	543.7 / 739.4	23.73
Redox	F1-5	Red	LYATVDLER heavy y3	Standard 2	LYATVDLER	2y3	543.7 / 424.3	23.73
Redox	F1-5	Red	SGGDITIGELLK heavy y7	Standard 1	SGGDITIGELLK	2y7	605.8 / 781.5	29.82
Redox	F1-5	Red	SGGDITIGELLK heavy y6	Standard 1	SGGDITIGELLK	2y6	605.8 / 680.4	29.82
Redox	F1-5	Red	SGGDITIGELLK heavy y5	Standard 1	SGGDITIGELLK	2y7	605.8 / 567.4	29.82
Redox	F1-5	Red	Ascorbate peroxidase [fragaria x ananassa] _ BAG38688.1.EGLLQLPTDK.2y6	Ascorbate peroxidase [fragaria x ananassa] _ BAG38688.1	EGLLQLPTDK	2y5	557.3 / 701.4	26.76
Redox	F1-5	Red	Ascorbate peroxidase [fragaria x ananassa] _ BAG38688.1.EGLLQLPTDK.2y7	Ascorbate peroxidase [fragaria x ananassa] _ BAG38688.1	EGLLQLPTDK	2y7	557.3 / 814.5	26.95
Redox	F1-5	Red	Ascorbate peroxidase [fragaria x ananassa] _ BAG38688.1.EGLLQLPTDK.2y4	Ascorbate peroxidase [fragaria x ananassa] _ BAG38688.1	EGLLQLPTDK	2y4	557.3 / 460.2	26.9
Redox	F1-5	Red	Ascorbate peroxidase [fragaria x ananassa] _ BAG38688.1.EGLLQLPTDK.2y5	Ascorbate peroxidase [fragaria x ananassa] _ BAG38688.1	EGLLQLPTDK	2y5	557.3 / 573.3	26.86
Redox	F1-5	Red	APX [Fragaria x ananassa]__AAD41404.YAADEDAFFADYALAHQR.3y10	APX [Fragaria x ananassa]__AAD41404	YAADEDAFFADYALAHQR_3	3y10	692.0 / 1191.6	28.91
Redox	F1-5	Red	APX [Fragaria x ananassa]__AAD41404.YAADEDAFFADYALAHQR.3y8	APX [Fragaria x ananassa]__AAD41404	YAADEDAFFADYALAHQR_3	3y8	692.0 / 973.5	28.91
Redox	F1-5	Red	APX [Fragaria x ananassa]__AAD41404.YAADEDAFFADYALAHQR.3y9	APX [Fragaria x ananassa]__AAD41404	YAADEDAFFADYALAHQR_3	3y9	692.0 / 1044.5	29
Redox	F1-5	Red	putative ascorbate [Atropa_CAC40745.AIDEYDYLPYFYSR.2y6	putative ascorbate [Atropa_CAC40745	AIDEYDYLPYFYSR	2y6	907.9 / 832.4	34.94
Redox	F1-5	Red	putative ascorbate [Atropa_CAC40745.AIDEYDYLPYFYSR.2y8	putative ascorbate [Atropa_CAC40745	AIDEYDYLPYFYSR	2y8	907.9 / 1108.6	35.04
Redox	F1-5	Red	putative ascorbate [Atropa_CAC40745.AIDEYDYLPYFYSR.2y7	putative ascorbate [Atropa_CAC40745	AIDEYDYLPYFYSR	2y7	907.9 / 945.5	34.94
Redox	F1-5	Red	Predicted: glutathione reductase, cytosolic [fragaria vesca subsp. Vesca]_XP_004296631.1.IVGPNEVEVTQLDGTK.2y9	Predicted: glutathione reductase, cytosolic [fragaria vesca subsp. Vesca]_XP_004296631.1	IVGPNEVEVTQLDGTK	2y9	850.0 / 990.5	25.23
Redox	F1-5	Red	Predicted: glutathione reductase, cytosolic [fragaria vesca subsp. Vesca]_XP_004296631.1.IVGPNEVEVTQLDGTK.2y8	Predicted: glutathione reductase, cytosolic [fragaria vesca subsp. Vesca]_XP_004296631.1	IVGPNEVEVTQLDGTK	2y8	850.0 / 861.5	25.23
Redox	F1-5	Red	Predicted: glutathione reductase, cytosolic [fragaria vesca subsp. Vesca]_XP_004296631.1.IVGPNEVEVTQLDGTK.2y7	Predicted: glutathione reductase, cytosolic [fragaria vesca subsp. Vesca]_XP_004296631.1	IVGPNEVEVTQLDGTK	2y7	850.0 / 762.4	25.23
Redox	F1-5	Red	Predicted: glutathione reductase, cytosolic [fragaria vesca subsp. Vesca]_XP_004296631.1.LNLEAVGVEVDK.2y8	Predicted: glutathione reductase, cytosolic [fragaria vesca subsp. Vesca]_XP_004296631.1	LNLEAVGVEVDK	2y8	643.3 / 816.5	17.6
Redox	F1-5	Red	Predicted: glutathione reductase, cytosolic [fragaria vesca subsp. Vesca]_XP_004296631.1.LNLEAVGVEVDK.2y7	Predicted: glutathione reductase, cytosolic [fragaria vesca subsp. Vesca]_XP_004296631.1	LNLEAVGVEVDK	2y7	643.3 / 745.4	17.73
Redox	F1-5	Red	Predicted: glutathione reductase, cytosolic [fragaria vesca subsp. Vesca]_XP_004296631.1.LNLEAVGVEVDK.2y6	Predicted: glutathione reductase, cytosolic [fragaria vesca subsp. Vesca]_XP_004296631.1	LNLEAVGVEVDK	2y6	643.3 / 646.3	17.6
Redox	F1-5	Red	glutathione peroxidase 6 [Fragaria x ananassa]_AGI65625.1.GNDVDLSTYK.2y8	glutathione peroxidase 6 [Fragaria x ananassa]_AGI65625.1	GNDVDLSTYK	2y8	556.3 / 940.5	20.13
Redox	F1-5	Red	glutathione peroxidase 6 [Fragaria x ananassa]_AGI65625.1.GNDVDLSTYK.2y6	glutathione peroxidase 6 [Fragaria x ananassa]_AGI65625.1	GNDVDLSTYK	2y6	556.3 / 726.4	20.13
Redox	F1-5	Red	glutathione peroxidase 6 [Fragaria x ananassa]_AGI65625.1.GNDVDLSTYK.2y5	glutathione peroxidase 6 [Fragaria x ananassa]_AGI65625.1	GNDVDLSTYK	2y5	556.3 / 611.3	20.22
Redox	F1-5	Red	glutathion S-transfer sativum]__BAC81649.LAAWIEELNK.2y5	glutathion S-transfer sativum]__BAC81649	LAAWIEELNK	2y5	593.8 / 632.3	29
Redox	F1-5	Red	glutathion S-transfer sativum]__BAC81649.LAAWIEELNK.2y6	glutathion S-transfer sativum]__BAC81649	LAAWIEELNK	2y6	593.8 / 745.4	29
Redox	F1-5	Red	glutathion S-transfer sativum]__BAC81649.LAAWIEELNK.2y8	glutathion S-transfer sativum]__BAC81649	LAAWIEELNK	2y8	593.8 / 1002.5	29
Redox	F1-5	Red	predicted: monodehydroascorbate reductase, seedling isozyme [fragaria vesca subsp. vesca]_XP_004303012.1.TSVPDVYAVGDVATFPLK.2y12	predicted: monodehydroascorbate reductase, seedling isozyme [fragaria vesca subsp. vesca]_XP_004303012.1	TSVPDVYAVGDVATFPLK	2y12	940.0 / 1280.7	32.31
Redox	F1-5	Red	predicted: monodehydroascorbate reductase, seedling isozyme [fragaria vesca subsp. vesca]_XP_004303012.1.TSVPDVYAVGDVATFPLK.2y9	predicted: monodehydroascorbate reductase, seedling isozyme [fragaria vesca subsp. vesca]_XP_004303012.1	TSVPDVYAVGDVATFPLK	2y9	940.0 / 947.5	32.22
Redox	F1-5	Red	predicted: monodehydroascorbate reductase, seedling isozyme [fragaria vesca subsp. vesca]_XP_004303012.1.TSVPDVYAVGDVATFPLK.2y3	predicted: monodehydroascorbate reductase, seedling isozyme [fragaria vesca subsp. vesca]_XP_004303012.1	TSVPDVYAVGDVATFPLK	2y3	940.0 / 357.3	32.22
Redox	F1-5	Red	Monodehydr reductase; AltName:_Q43497.SVDEYDYLPYFYSR.2y8	Monodehydr reductase. AltName:_Q43497	SVDEYDYLPYFYSR	2y8	908.9 / 1108.6	34.82
Redox	F1-5	Red	Monodehydr reductase; AltName:_Q43497.SVDEYDYLPYFYSR.2y9	Monodehydr reductase. AltName:_Q43497	SVDEYDYLPYFYSR	2y9	908.9 / 1223.6	34.94
Redox	F1-5	Red	Monodehydr reductase; AltName:_Q43497.SVDEYDYLPYFYSR.2y6	Monodehydr reductase. AltName:_Q43497	SVDEYDYLPYFYSR	2y6	908.9 / 832.4	34.82
Redox	F1-5	Red	Monodehydr reductase; AltName:_Q43497.SVDEYDYLPYFYSR.2y7	Monodehydr reductase. AltName:_Q43497	SVDEYDYLPYFYSR	2y7	908.9 / 945.5	34.94
Redox	F1-5	Red	dehydoasco reductase, bucharica]__CAQ63270.SKDPSDGSEQALLNELK.2y9	dehydoasco reductase. bucharica]__CAQ63270	SKDPSDGSEQALLNELK	2y9	916.0 / 1057.6	22.98
Redox	F1-5	Red	dehydoasco reductase, bucharica]__CAQ63270.SKDPSDGSEQALLNELK.2y10	dehydoasco reductase. bucharica]__CAQ63270	SKDPSDGSEQALLNELK	2y10	916.0 / 1144.6	37.05
Redox	F1-5	Red	dehydoasco reductase, bucharica]__CAQ63270.SKDPSDGSEQALLNELK.2y8	dehydoasco reductase. bucharica]__CAQ63270	SKDPSDGSEQALLNELK	2y8	916.0 / 928.5	37.15
Redox	F1-5	Red	dehydoasco reductase, bucharica]__CAQ63270.SKDPSDGSEQALLNELK.3y7	dehydoasco reductase. bucharica]__CAQ63270	SKDPSDGSEQALLNELK_3	3y7	611.0 / 800.5	16.93
Redox	F1-5	Red	dehydoasco reductase, bucharica]__CAQ63270.SKDPSDGSEQALLNELK.3y6	dehydoasco reductase. bucharica]__CAQ63270	SKDPSDGSEQALLNELK_3	3y6	611.0 / 729.5	16.9
Redox	F1-5	Red	dehydoasco reductase, bucharica]__CAQ63270.SKDPSDGSEQALLNELK.3y5	dehydoasco reductase. bucharica]__CAQ63270	SKDPSDGSEQALLNELK_3	3y5	611.0 / 616.4	16.9
Redox	F1-5	Red	Mn-superoxide dismutase [Fragaria x ananassa]_ AGI65627.1.LVVETTANQDPLVTK.2y9	Mn-superoxide dismutase [Fragaria x ananassa]_ AGI65627.1	LVVETTANQDPLVTK	2y9	814.5 / 985.5	23.83
Redox	F1-5	Red	Mn-superoxide dismutase [Fragaria x ananassa]_ AGI65627.1.LVVETTANQDPLVTK.2y5	Mn-superoxide dismutase [Fragaria x ananassa]_ AGI65627.1	LVVETTANQDPLVTK	2y5	814.5 / 557.4	23.39
Redox	F1-5	Red	Mn-superoxide dismutase [Fragaria x ananassa]_ AGI65627.1.LVVETTANQDPLVTK.2y8	Mn-superoxide dismutase [Fragaria x ananassa]_ AGI65627.1	LVVETTANQDPLVTK	2y8	814.5 / 914.5	23.39
Redox	F1-5	Red	perdicted: superoxide dismutase [Cu-Zn], choloplastic [Fragaria vesca subsp. Vesca]_XP_004287550.1.ALVVHELEDDLGK.2y3	perdicted: superoxide dismutase [Cu-Zn], choloplastic [Fragaria vesca subsp. Vesca]_XP_004287550.1	ALVVHELEDDLGK	2y3	719.4 / 317.2	27.26
Redox	F1-5	Red	perdicted: superoxide dismutase [Cu-Zn], choloplastic [Fragaria vesca subsp. Vesca]_XP_004287550.1.ALVVHELEDDLGK.2y4	perdicted: superoxide dismutase [Cu-Zn], choloplastic [Fragaria vesca subsp. Vesca]_XP_004287550.1	ALVVHELEDDLGK	2y4	719.4 / 432.3	33.96
Redox	F1-5	Red	perdicted: superoxide dismutase [Cu-Zn], choloplastic [Fragaria vesca subsp. Vesca]_XP_004287550.1.ALVVHELEDDLGK.2y9	perdicted: superoxide dismutase [Cu-Zn], choloplastic [Fragaria vesca subsp. Vesca]_XP_004287550.1	ALVVHELEDDLGK	2y9	719.4 / 1055.5	25.32
Redox	F1-5	Red	catalase [Fragaria x ananassa]_AGI65617.1.TWPEDILPLQPVGR.2y12	catalase [Fragaria x ananassa]_AGI65617.1	TWPEDILPLQPVGR	2y12	810.9 / 1333.8	34.69
Redox	F1-5	Red	catalase [Fragaria x ananassa]_AGI65617.1.TWPEDILPLQPVGR.2y7	catalase [Fragaria x ananassa]_AGI65617.1	TWPEDILPLQPVGR	2y7	810.9 / 766.5	34.24
Redox	F1-5	Red	catalase [Fragaria x ananassa]_AGI65617.1.TWPEDILPLQPVGR.2y4	catalase [Fragaria x ananassa]_AGI65617.1	TWPEDILPLQPVGR	2y4	810.9 / 428.3	34.2
Redox	F1-5	Red	catalase [Fragaria x ananassa]_AGI65617.1.DEEVNYFPSR.2y6	catalase [Fragaria x ananassa]_AGI65617.1	DEEVNYFPSR	2y6	628.3 / 783.4	24.2
Redox	F1-5	Red	catalase [Fragaria x ananassa]_AGI65617.1.DEEVNYFPSR.2y7	catalase [Fragaria x ananassa]_AGI65617.1	DEEVNYFPSR	2y7	628.3 / 882.5	23.92
Redox	F1-5	Red	catalase [Fragaria x ananassa]_AGI65617.1.DEEVNYFPSR.2y5	catalase [Fragaria x ananassa]_AGI65617.1	DEEVNYFPSR	2y5	628.3 / 669.3	24.2
Redox	F1-5	Red	catalase [Fragaria x ananassa]_AGI65617.1.DEEVNYFPSR.2y3	catalase [Fragaria x ananassa]_AGI65617.1	DEEVNYFPSR	2y3	628.3 / 359.2	24
Redox	F1-5	Red	catalase [Fragaria x ananassa]_AGI65617.1.EGNFDLVGNNFPVFFVR.2y10	catalase [Fragaria x ananassa]_AGI65617.1	EGNFDLVGNNFPVFFVR	2y10	986.0 / 1196.6	37.37
Redox	F1-5	Red	catalase [Fragaria x ananassa]_AGI65617.1.EGNFDLVGNNFPVFFVR.2y11	catalase [Fragaria x ananassa]_AGI65617.1	EGNFDLVGNNFPVFFVR	2y11	986.0 / 1295.7	37.27
Redox	F1-5	Red	catalase [Fragaria x ananassa]_AGI65617.1.EGNFDLVGNNFPVFFVR.3y7	catalase [Fragaria x ananassa]_AGI65617.1	EGNFDLVGNNFPVFFVR_3	3y7	657.7 / 911.5	37.3
Redox	F1-5	Red	catalase [Fragaria x ananassa]_AGI65617.1.EGNFDLVGNNFPVFFVR.3y6	catalase [Fragaria x ananassa]_AGI65617.1	EGNFDLVGNNFPVFFVR_3	3y6	657.7 / 764.5	37.37
Redox	F1-5	Red	catalase [Fragaria x ananassa]_AGI65617.1.EGNFDLVGNNFPVFFVR.3y5	catalase [Fragaria x ananassa]_AGI65617.1	EGNFDLVGNNFPVFFVR_3	3y5	657.7 / 667.4	37.3
Redox	F1-5	Red	putative thioredoxi arrhiza]__ADA67935.HVPGFIEGADELK.2y8	putative thioredoxi arrhiza]__ADA67935	HVPGFIEGADELK	2y8	706.4 / 874.5	26.6
Redox	F1-5	Red	putative thioredoxi arrhiza]__ADA67935.HVPGFIEGADELK.2y9	putative thioredoxi arrhiza]__ADA67935	HVPGFIEGADELK	2y9	706.4 / 1021.5	26.86
Redox	F1-5	Red	putative thioredoxi arrhiza]__ADA67935.HVPGFIEGADELK.2y7	putative thioredoxi arrhiza]__ADA67935	HVPGFIEGADELK	2y7	706.4 / 761.4	26
Redox	F1-5	Red	putative thioredoxi arrhiza]__ADA67935.HVPGFIEGADELK.2y11	putative thioredoxi arrhiza]__ADA67935	HVPGFIEGADELK	2y11	706.4 / 1175.6	26.67
Redox	F1-5	Red	predicted; peroxiredoxin-2B, mitochondrial [fragaria vesca subsp. Vesca]_XP_004299990.1.AANVESGGEFTVSSADDILK.3y8	predicted; peroxiredoxin-2B, mitochondrial [fragaria vesca subsp. Vesca]_XP_004299990.1	AANVESGGEFTVSSADDILK_3	3y8	670.7 / 848.4	28.66
Redox	F1-5	Red	predicted; peroxiredoxin-2B, mitochondrial [fragaria vesca subsp. Vesca]_XP_004299990.1.AANVESGGEFTVSSADDILK.3y7	predicted; peroxiredoxin-2B, mitochondrial [fragaria vesca subsp. Vesca]_XP_004299990.1	AANVESGGEFTVSSADDILK_3	3y7	670.7 / 761.4	28.47
Redox	F1-5	Red	predicted; peroxiredoxin-2B, mitochondrial [fragaria vesca subsp. Vesca]_XP_004299990.1.AANVESGGEFTVSSADDILK.3y6	predicted; peroxiredoxin-2B, mitochondrial [fragaria vesca subsp. Vesca]_XP_004299990.1	AANVESGGEFTVSSADDILK_3	3y6	670.7 / 674.4	28.6
Redox	F1-5	Red	predicted; peroxiredoxin-2F, mitochondrial [fragaria vesca subsp. Vesca]_XP_004296922.1.SWDEGVSSK.2y7	predicted; peroxiredoxin-2F, mitochondrial [fragaria vesca subsp. Vesca]_XP_004296922.1	SWDEGVSSK	2y7	497.7 / 721.3	17.41
Redox	F1-5	Red	predicted; peroxiredoxin-2F, mitochondrial [fragaria vesca subsp. Vesca]_XP_004296922.1.SWDEGVSSK.2y8	predicted; peroxiredoxin-2F, mitochondrial [fragaria vesca subsp. Vesca]_XP_004296922.1	SWDEGVSSK	2y8	497.7 / 907.4	17.51
Redox	F1-5	Red	predicted; peroxiredoxin-2F, mitochondrial [fragaria vesca subsp. Vesca]_XP_004296922.1.SWDEGVSSK.2y6	predicted; peroxiredoxin-2F, mitochondrial [fragaria vesca subsp. Vesca]_XP_004296922.1	SWDEGVSSK	2y6	497.7 / 606.3	17.2
Redox	F1-5	Red	predicted; peroxiredoxin-2F, mitochondrial [fragaria vesca subsp. Vesca]_XP_004296922.1.VLNVEEAPSDFK.2y8	predicted; peroxiredoxin-2F, mitochondrial [fragaria vesca subsp. Vesca]_XP_004296922.1	VLNVEEAPSDFK	2y8	674.3 / 922.4	24.2
Redox	F1-5	Red	predicted; peroxiredoxin-2F, mitochondrial [fragaria vesca subsp. Vesca]_XP_004296922.1.VLNVEEAPSDFK.2y9	predicted; peroxiredoxin-2F, mitochondrial [fragaria vesca subsp. Vesca]_XP_004296922.1	VLNVEEAPSDFK	2y9	674.3 / 1021.5	24.2
Redox	F1-5	Red	predicted; peroxiredoxin-2F, mitochondrial [fragaria vesca subsp. Vesca]_XP_004296922.1.VLNVEEAPSDFK.2y7	predicted; peroxiredoxin-2F, mitochondrial [fragaria vesca subsp. Vesca]_XP_004296922.1	VLNVEEAPSDFK	2y7	674.3 / 793.4	24.06
Redox	F1-5	Red	1-Cys peroxiredo ananassa]__AAV33451.IATPANWKPGDDVVISPTVSQEEAQK.3y10	1-Cys peroxiredo ananassa]__AAV33451	IATPANWKPGDDVVISPTVSQEEAQK_3	3y10	927.5 / 1116.6	26.1
Redox	F1-5	Red	1-Cys peroxiredo ananassa]__AAV33451.IATPANWKPGDDVVISPTVSQEEAQK.3y11	1-Cys peroxiredo ananassa]__AAV33451	IATPANWKPGDDVVISPTVSQEEAQK_3	3y11	927.5 / 1203.6	26.1
Redox	F1-5	Red	1-Cys peroxiredo ananassa]__AAV33451.IATPANWKPGDDVVISPTVSQEEAQK.3y12	1-Cys peroxiredo ananassa]__AAV33451	IATPANWKPGDDVVISPTVSQEEAQK_3	3y12	927.5 / 1316.7	26.1
Redox	F1-5	Red	alternativ oxidase thaliana]__NP_188875.ALLEEAENER.2y7	alternativ oxidase thaliana]__NP_188875	ALLEEAENER	2y7	587.3 / 876.4	21.14
Redox	F1-5	Red	alternativ oxidase thaliana]__NP_188875.ALLEEAENER.2y5	alternativ oxidase thaliana]__NP_188875	ALLEEAENER	2y5	587.3 / 618.3	21.14
Redox	F1-5	Red	alternativ oxidase thaliana]__NP_188875.ALLEEAENER.2y6	alternativ oxidase thaliana]__NP_188875	ALLEEAENER	2y6	587.3 / 747.3	21
Redox	F1-5	Red	mitochondr alternativ vinifera]__ACI28866.DIDSGKIENVPAPAIAIDYWR.3y7	mitocHoneoyedr alternativ vinifera]__ACI28866	DIDSGKIENVPAPAIAIDYWR_3	3y7	781.7 / 936.5	26.1
Redox	F1-5	Red	mitochondr alternativ vinifera]__ACI28866.DIDSGKIENVPAPAIAIDYWR.3y8	mitocHoneoyedr alternativ vinifera]__ACI28866	DIDSGKIENVPAPAIAIDYWR_3	3y8	781.7 / 1007.5	22.79
Redox	F1-5	Red	mitochondr alternativ vinifera]__ACI28866.DIDSGKIENVPAPAIAIDYWR.3y9	mitocHoneoyedr alternativ vinifera]__ACI28866	DIDSGKIENVPAPAIAIDYWR_3	3y9	781.7 / 1104.6	16.75
Redox	F1-5	Red	mitochondr alternativ vinifera]__ACI28866.DIDSGKIENVPAPAIAIDYWR.3y11	mitocHoneoyedr alternativ vinifera]__ACI28866	DIDSGKIENVPAPAIAIDYWR_3	3y11	781.7 / 1272.7	23.83
Redox	F1-5	Red	aldo/keto reductase ananassa]__AAV28174.EELVTATGPYK.2y4	aldo/keto reductase ananassa]__AAV28174	EELVTATGPYK	2y4	604.3 / 464.3	21.14
Redox	F1-5	Red	aldo/keto reductase ananassa]__AAV28174.EELVTATGPYK.2y7	aldo/keto reductase ananassa]__AAV28174	EELVTATGPYK	2y7	604.3 / 737.4	21.14
Redox	F1-5	Red	aldo/keto reductase ananassa]__AAV28174.EELVTATGPYK.2y8	aldo/keto reductase ananassa]__AAV28174	EELVTATGPYK	2y8	604.3 / 836.5	21.14
Redox	F1-5	Red	aldo/keto reductase ananassa]__AAV28174.TATQIPEVVLESSNGR.2y9	aldo/keto reductase ananassa]__AAV28174	TATQIPEVVLESSNGR	2y9	850.9 / 960.5	26.23
Redox	F1-5	Red	aldo/keto reductase ananassa]__AAV28174.TATQIPEVVLESSNGR.2y11	aldo/keto reductase ananassa]__AAV28174	TATQIPEVVLESSNGR	2y11	850.9 / 1186.6	26.32
Redox	F1-5	Red	aldo/keto reductase ananassa]__AAV28174.TATQIPEVVLESSNGR.2y8	aldo/keto reductase ananassa]__AAV28174	TATQIPEVVLESSNGR	2y8	850.9 / 861.4	26.32
Redox	F1-5	Red	aldo/keto reductase, communis]__XP_002512220.YIGLSEASPDTIR.2y9	aldo/keto reductase. communis]__XP_002512220	YIGLSEASPDTIR	2y9	711.4 / 975.5	24.79
Redox	F1-5	Red	aldo/keto reductase, communis]__XP_002512220.YIGLSEASPDTIR.2y7	aldo/keto reductase. communis]__XP_002512220	YIGLSEASPDTIR	2y7	711.4 / 759.4	24.79
Redox	F1-5	Red	aldo/keto reductase, communis]__XP_002512220.YIGLSEASPDTIR.2y11	aldo/keto reductase. communis]__XP_002512220	YIGLSEASPDTIR	2y11	711.4 / 1145.6	24.79
Redox	F1-5	Red	thioredoxi fold hypogaea]__ABI84254.YTHDLGLELDLSEK.2y9	thioredoxi fold hypogaea]__ABI84254	YTHDLGLELDLSEK	2y9	816.9 / 1003.5	26.45
Redox	F1-5	Red	thioredoxi fold hypogaea]__ABI84254.YTHDLGLELDLSEK.2y4	thioredoxi fold hypogaea]__ABI84254	YTHDLGLELDLSEK	2y4	816.9 / 476.3	26.54
Redox	F1-5	Red	thioredoxi fold hypogaea]__ABI84254.YTHDLGLELDLSEK.2b4	thioredoxi fold hypogaea]__ABI84254	YTHDLGLELDLSEK	2b4	816.9 / 517.2	26.45
Redox	F1-5	Red	lactoylglu lyase hirsutum]__ACJ11750.TVLVDNEDFLKELK.2y10	lactoylglu lyase hirsutum]__ACJ11750	TVLVDNEDFLKELK	2y10	832.0 / 1250.6	32.43
Redox	F1-5	Red	lactoylglu lyase hirsutum]__ACJ11750.TVLVDNEDFLKELK.2y5	lactoylglu lyase hirsutum]__ACJ11750	TVLVDNEDFLKELK	2y5	832.0 / 630.4	32.43
Redox	F1-5	Red	lactoylglu lyase hirsutum]__ACJ11750.TVLVDNEDFLKELK.2y4	lactoylglu lyase hirsutum]__ACJ11750	TVLVDNEDFLKELK	2y4	832.0 / 517.3	32.43
Redox	F1-5	Red	cytosolic ascorbate annuum]__AAY21068.SGFEGPWTTNPLIFDNSYFK.3y10	cytosolic ascorbate annuum]__AAY21068	SGFEGPWTTNPLIFDNSYFK_3	3y10	774.0 / 1243.6	29.82
Redox	F1-5	Red	cytosolic ascorbate annuum]__AAY21068.SGFEGPWTTNPLIFDNSYFK.3y7	cytosolic ascorbate annuum]__AAY21068	SGFEGPWTTNPLIFDNSYFK_3	3y7	774.0 / 920.4	21.68
Redox	F1-5	Red	cytosolic ascorbate annuum]__AAY21068.SGFEGPWTTNPLIFDNSYFK.3y9	cytosolic ascorbate annuum]__AAY21068	SGFEGPWTTNPLIFDNSYFK_3	3y9	774.0 / 1146.6	33.53
Redox	F1-5	Red	cytosolic ascorbate annuum]__AAY21068.SGFEGPWTTNPLIFDNSYFK.3y8	cytosolic ascorbate annuum]__AAY21068	SGFEGPWTTNPLIFDNSYFK_3	3y8	774.0 / 1033.5	25.82
Redox	F1-5	White	LYATVDLER heavy y7	Standard 2	LYATVDLER	2y7	543.7 / 810.4	23.61
Redox	F1-5	White	LYATVDLER heavy y6	Standard 2	LYATVDLER	2y6	543.7 / 739.4	23.73
Redox	F1-5	White	LYATVDLER heavy y3	Standard 2	LYATVDLER	2y3	543.7 / 424.3	23.73
Redox	F1-5	White	SGGDITIGELLK heavy y7	Standard 1	SGGDITIGELLK	2y7	605.8 / 781.5	29.82
Redox	F1-5	White	SGGDITIGELLK heavy y6	Standard 1	SGGDITIGELLK	2y6	605.8 / 680.4	29.82
Redox	F1-5	White	SGGDITIGELLK heavy y5	Standard 1	SGGDITIGELLK	2y7	605.8 / 567.4	29.82
Redox	F1-5	White	Ascorbate peroxidase [fragaria x ananassa] _ BAG38688.1.EGLLQLPTDK.2y6	Ascorbate peroxidase [fragaria x ananassa] _ BAG38688.1	EGLLQLPTDK	2y5	557.3 / 701.4	26.76
Redox	F1-5	White	Ascorbate peroxidase [fragaria x ananassa] _ BAG38688.1.EGLLQLPTDK.2y7	Ascorbate peroxidase [fragaria x ananassa] _ BAG38688.1	EGLLQLPTDK	2y7	557.3 / 814.5	26.95
Redox	F1-5	White	Ascorbate peroxidase [fragaria x ananassa] _ BAG38688.1.EGLLQLPTDK.2y4	Ascorbate peroxidase [fragaria x ananassa] _ BAG38688.1	EGLLQLPTDK	2y4	557.3 / 460.2	26.9
Redox	F1-5	White	Ascorbate peroxidase [fragaria x ananassa] _ BAG38688.1.EGLLQLPTDK.2y5	Ascorbate peroxidase [fragaria x ananassa] _ BAG38688.1	EGLLQLPTDK	2y5	557.3 / 573.3	26.86
Redox	F1-5	White	APX [Fragaria x ananassa]__AAD41404.YAADEDAFFADYALAHQR.3y10	APX [Fragaria x ananassa]__AAD41404	YAADEDAFFADYALAHQR_3	3y10	692.0 / 1191.6	28.91
Redox	F1-5	White	APX [Fragaria x ananassa]__AAD41404.YAADEDAFFADYALAHQR.3y8	APX [Fragaria x ananassa]__AAD41404	YAADEDAFFADYALAHQR_3	3y8	692.0 / 973.5	28.91
Redox	F1-5	White	APX [Fragaria x ananassa]__AAD41404.YAADEDAFFADYALAHQR.3y9	APX [Fragaria x ananassa]__AAD41404	YAADEDAFFADYALAHQR_3	3y9	692.0 / 1044.5	29
Redox	F1-5	White	putative ascorbate [Atropa_CAC40745.AIDEYDYLPYFYSR.2y6	putative ascorbate [Atropa_CAC40745	AIDEYDYLPYFYSR	2y6	907.9 / 832.4	34.94
Redox	F1-5	White	putative ascorbate [Atropa_CAC40745.AIDEYDYLPYFYSR.2y8	putative ascorbate [Atropa_CAC40745	AIDEYDYLPYFYSR	2y8	907.9 / 1108.6	35.04
Redox	F1-5	White	putative ascorbate [Atropa_CAC40745.AIDEYDYLPYFYSR.2y7	putative ascorbate [Atropa_CAC40745	AIDEYDYLPYFYSR	2y7	907.9 / 945.5	34.94
Redox	F1-5	White	Predicted: glutathione reductase, cytosolic [fragaria vesca subsp. Vesca]_XP_004296631.1.IVGPNEVEVTQLDGTK.2y9	Predicted: glutathione reductase, cytosolic [fragaria vesca subsp. Vesca]_XP_004296631.1	IVGPNEVEVTQLDGTK	2y9	850.0 / 990.5	25.23
Redox	F1-5	White	Predicted: glutathione reductase, cytosolic [fragaria vesca subsp. Vesca]_XP_004296631.1.IVGPNEVEVTQLDGTK.2y8	Predicted: glutathione reductase, cytosolic [fragaria vesca subsp. Vesca]_XP_004296631.1	IVGPNEVEVTQLDGTK	2y8	850.0 / 861.5	25.23
Redox	F1-5	White	Predicted: glutathione reductase, cytosolic [fragaria vesca subsp. Vesca]_XP_004296631.1.IVGPNEVEVTQLDGTK.2y7	Predicted: glutathione reductase, cytosolic [fragaria vesca subsp. Vesca]_XP_004296631.1	IVGPNEVEVTQLDGTK	2y7	850.0 / 762.4	25.23
Redox	F1-5	White	Predicted: glutathione reductase, cytosolic [fragaria vesca subsp. Vesca]_XP_004296631.1.LNLEAVGVEVDK.2y8	Predicted: glutathione reductase, cytosolic [fragaria vesca subsp. Vesca]_XP_004296631.1	LNLEAVGVEVDK	2y8	643.3 / 816.5	17.6
Redox	F1-5	White	Predicted: glutathione reductase, cytosolic [fragaria vesca subsp. Vesca]_XP_004296631.1.LNLEAVGVEVDK.2y7	Predicted: glutathione reductase, cytosolic [fragaria vesca subsp. Vesca]_XP_004296631.1	LNLEAVGVEVDK	2y7	643.3 / 745.4	17.73
Redox	F1-5	White	Predicted: glutathione reductase, cytosolic [fragaria vesca subsp. Vesca]_XP_004296631.1.LNLEAVGVEVDK.2y6	Predicted: glutathione reductase, cytosolic [fragaria vesca subsp. Vesca]_XP_004296631.1	LNLEAVGVEVDK	2y6	643.3 / 646.3	17.6
Redox	F1-5	White	glutathione peroxidase 6 [Fragaria x ananassa]_AGI65625.1.GNDVDLSTYK.2y8	glutathione peroxidase 6 [Fragaria x ananassa]_AGI65625.1	GNDVDLSTYK	2y8	556.3 / 940.5	20.13
Redox	F1-5	White	glutathione peroxidase 6 [Fragaria x ananassa]_AGI65625.1.GNDVDLSTYK.2y6	glutathione peroxidase 6 [Fragaria x ananassa]_AGI65625.1	GNDVDLSTYK	2y6	556.3 / 726.4	20.13
Redox	F1-5	White	glutathione peroxidase 6 [Fragaria x ananassa]_AGI65625.1.GNDVDLSTYK.2y5	glutathione peroxidase 6 [Fragaria x ananassa]_AGI65625.1	GNDVDLSTYK	2y5	556.3 / 611.3	20.22
Redox	F1-5	White	glutathion S-transfer sativum]__BAC81649.LAAWIEELNK.2y5	glutathion S-transfer sativum]__BAC81649	LAAWIEELNK	2y5	593.8 / 632.3	29
Redox	F1-5	White	glutathion S-transfer sativum]__BAC81649.LAAWIEELNK.2y6	glutathion S-transfer sativum]__BAC81649	LAAWIEELNK	2y6	593.8 / 745.4	29
Redox	F1-5	White	glutathion S-transfer sativum]__BAC81649.LAAWIEELNK.2y8	glutathion S-transfer sativum]__BAC81649	LAAWIEELNK	2y8	593.8 / 1002.5	29
Redox	F1-5	White	predicted: monodehydroascorbate reductase, seedling isozyme [fragaria vesca subsp. vesca]_XP_004303012.1.TSVPDVYAVGDVATFPLK.2y12	predicted: monodehydroascorbate reductase, seedling isozyme [fragaria vesca subsp. vesca]_XP_004303012.1	TSVPDVYAVGDVATFPLK	2y12	940.0 / 1280.7	32.31
Redox	F1-5	White	predicted: monodehydroascorbate reductase, seedling isozyme [fragaria vesca subsp. vesca]_XP_004303012.1.TSVPDVYAVGDVATFPLK.2y9	predicted: monodehydroascorbate reductase, seedling isozyme [fragaria vesca subsp. vesca]_XP_004303012.1	TSVPDVYAVGDVATFPLK	2y9	940.0 / 947.5	32.22
Redox	F1-5	White	predicted: monodehydroascorbate reductase, seedling isozyme [fragaria vesca subsp. vesca]_XP_004303012.1.TSVPDVYAVGDVATFPLK.2y3	predicted: monodehydroascorbate reductase, seedling isozyme [fragaria vesca subsp. vesca]_XP_004303012.1	TSVPDVYAVGDVATFPLK	2y3	940.0 / 357.3	32.22
Redox	F1-5	White	Monodehydr reductase; AltName:_Q43497.SVDEYDYLPYFYSR.2y8	Monodehydr reductase. AltName:_Q43497	SVDEYDYLPYFYSR	2y8	908.9 / 1108.6	34.82
Redox	F1-5	White	Monodehydr reductase; AltName:_Q43497.SVDEYDYLPYFYSR.2y9	Monodehydr reductase. AltName:_Q43497	SVDEYDYLPYFYSR	2y9	908.9 / 1223.6	34.94
Redox	F1-5	White	Monodehydr reductase; AltName:_Q43497.SVDEYDYLPYFYSR.2y6	Monodehydr reductase. AltName:_Q43497	SVDEYDYLPYFYSR	2y6	908.9 / 832.4	34.82
Redox	F1-5	White	Monodehydr reductase; AltName:_Q43497.SVDEYDYLPYFYSR.2y7	Monodehydr reductase. AltName:_Q43497	SVDEYDYLPYFYSR	2y7	908.9 / 945.5	34.94
Redox	F1-5	White	dehydoasco reductase, bucharica]__CAQ63270.SKDPSDGSEQALLNELK.2y9	dehydoasco reductase. bucharica]__CAQ63270	SKDPSDGSEQALLNELK	2y9	916.0 / 1057.6	22.98
Redox	F1-5	White	dehydoasco reductase, bucharica]__CAQ63270.SKDPSDGSEQALLNELK.2y10	dehydoasco reductase. bucharica]__CAQ63270	SKDPSDGSEQALLNELK	2y10	916.0 / 1144.6	37.05
Redox	F1-5	White	dehydoasco reductase, bucharica]__CAQ63270.SKDPSDGSEQALLNELK.2y8	dehydoasco reductase. bucharica]__CAQ63270	SKDPSDGSEQALLNELK	2y8	916.0 / 928.5	37.15
Redox	F1-5	White	dehydoasco reductase, bucharica]__CAQ63270.SKDPSDGSEQALLNELK.3y7	dehydoasco reductase. bucharica]__CAQ63270	SKDPSDGSEQALLNELK_3	3y7	611.0 / 800.5	16.93
Redox	F1-5	White	dehydoasco reductase, bucharica]__CAQ63270.SKDPSDGSEQALLNELK.3y6	dehydoasco reductase. bucharica]__CAQ63270	SKDPSDGSEQALLNELK_3	3y6	611.0 / 729.5	16.9
Redox	F1-5	White	dehydoasco reductase, bucharica]__CAQ63270.SKDPSDGSEQALLNELK.3y5	dehydoasco reductase. bucharica]__CAQ63270	SKDPSDGSEQALLNELK_3	3y5	611.0 / 616.4	16.9
Redox	F1-5	White	Mn-superoxide dismutase [Fragaria x ananassa]_ AGI65627.1.LVVETTANQDPLVTK.2y9	Mn-superoxide dismutase [Fragaria x ananassa]_ AGI65627.1	LVVETTANQDPLVTK	2y9	814.5 / 985.5	23.83
Redox	F1-5	White	Mn-superoxide dismutase [Fragaria x ananassa]_ AGI65627.1.LVVETTANQDPLVTK.2y5	Mn-superoxide dismutase [Fragaria x ananassa]_ AGI65627.1	LVVETTANQDPLVTK	2y5	814.5 / 557.4	23.39
Redox	F1-5	White	Mn-superoxide dismutase [Fragaria x ananassa]_ AGI65627.1.LVVETTANQDPLVTK.2y8	Mn-superoxide dismutase [Fragaria x ananassa]_ AGI65627.1	LVVETTANQDPLVTK	2y8	814.5 / 914.5	23.39
Redox	F1-5	White	perdicted: superoxide dismutase [Cu-Zn], choloplastic [Fragaria vesca subsp. Vesca]_XP_004287550.1.ALVVHELEDDLGK.2y3	perdicted: superoxide dismutase [Cu-Zn], choloplastic [Fragaria vesca subsp. Vesca]_XP_004287550.1	ALVVHELEDDLGK	2y3	719.4 / 317.2	27.26
Redox	F1-5	White	perdicted: superoxide dismutase [Cu-Zn], choloplastic [Fragaria vesca subsp. Vesca]_XP_004287550.1.ALVVHELEDDLGK.2y4	perdicted: superoxide dismutase [Cu-Zn], choloplastic [Fragaria vesca subsp. Vesca]_XP_004287550.1	ALVVHELEDDLGK	2y4	719.4 / 432.3	33.96
Redox	F1-5	White	perdicted: superoxide dismutase [Cu-Zn], choloplastic [Fragaria vesca subsp. Vesca]_XP_004287550.1.ALVVHELEDDLGK.2y9	perdicted: superoxide dismutase [Cu-Zn], choloplastic [Fragaria vesca subsp. Vesca]_XP_004287550.1	ALVVHELEDDLGK	2y9	719.4 / 1055.5	25.32
Redox	F1-5	White	catalase [Fragaria x ananassa]_AGI65617.1.TWPEDILPLQPVGR.2y12	catalase [Fragaria x ananassa]_AGI65617.1	TWPEDILPLQPVGR	2y12	810.9 / 1333.8	34.2
Redox	F1-5	White	catalase [Fragaria x ananassa]_AGI65617.1.TWPEDILPLQPVGR.2y7	catalase [Fragaria x ananassa]_AGI65617.1	TWPEDILPLQPVGR	2y7	810.9 / 766.5	34.24
Redox	F1-5	White	catalase [Fragaria x ananassa]_AGI65617.1.TWPEDILPLQPVGR.2y4	catalase [Fragaria x ananassa]_AGI65617.1	TWPEDILPLQPVGR	2y4	810.9 / 428.3	34.2
Redox	F1-5	White	catalase [Fragaria x ananassa]_AGI65617.1.DEEVNYFPSR.2y6	catalase [Fragaria x ananassa]_AGI65617.1	DEEVNYFPSR	2y6	628.3 / 783.4	24.2
Redox	F1-5	White	catalase [Fragaria x ananassa]_AGI65617.1.DEEVNYFPSR.2y7	catalase [Fragaria x ananassa]_AGI65617.1	DEEVNYFPSR	2y7	628.3 / 882.5	23.92
Redox	F1-5	White	catalase [Fragaria x ananassa]_AGI65617.1.DEEVNYFPSR.2y5	catalase [Fragaria x ananassa]_AGI65617.1	DEEVNYFPSR	2y5	628.3 / 669.3	24.2
Redox	F1-5	White	catalase [Fragaria x ananassa]_AGI65617.1.DEEVNYFPSR.2y3	catalase [Fragaria x ananassa]_AGI65617.1	DEEVNYFPSR	2y3	628.3 / 359.2	24
Redox	F1-5	White	catalase [Fragaria x ananassa]_AGI65617.1.EGNFDLVGNNFPVFFVR.2y10	catalase [Fragaria x ananassa]_AGI65617.1	EGNFDLVGNNFPVFFVR	2y10	986.0 / 1196.6	37.37
Redox	F1-5	White	catalase [Fragaria x ananassa]_AGI65617.1.EGNFDLVGNNFPVFFVR.2y11	catalase [Fragaria x ananassa]_AGI65617.1	EGNFDLVGNNFPVFFVR	2y11	986.0 / 1295.7	37.27
Redox	F1-5	White	catalase [Fragaria x ananassa]_AGI65617.1.EGNFDLVGNNFPVFFVR.3y7	catalase [Fragaria x ananassa]_AGI65617.1	EGNFDLVGNNFPVFFVR_3	3y7	657.7 / 911.5	37.2
Redox	F1-5	White	catalase [Fragaria x ananassa]_AGI65617.1.EGNFDLVGNNFPVFFVR.3y6	catalase [Fragaria x ananassa]_AGI65617.1	EGNFDLVGNNFPVFFVR_3	3y6	657.7 / 764.5	37.37
Redox	F1-5	White	catalase [Fragaria x ananassa]_AGI65617.1.EGNFDLVGNNFPVFFVR.3y5	catalase [Fragaria x ananassa]_AGI65617.1	EGNFDLVGNNFPVFFVR_3	3y5	657.7 / 667.4	37.3
Redox	F1-5	White	putative thioredoxi arrhiza]__ADA67935.HVPGFIEGADELK.2y8	putative thioredoxi arrhiza]__ADA67935	HVPGFIEGADELK	2y8	706.4 / 874.5	26.6
Redox	F1-5	White	putative thioredoxi arrhiza]__ADA67935.HVPGFIEGADELK.2y9	putative thioredoxi arrhiza]__ADA67935	HVPGFIEGADELK	2y9	706.4 / 1021.5	26.86
Redox	F1-5	White	putative thioredoxi arrhiza]__ADA67935.HVPGFIEGADELK.2y7	putative thioredoxi arrhiza]__ADA67935	HVPGFIEGADELK	2y7	706.4 / 761.4	26
Redox	F1-5	White	putative thioredoxi arrhiza]__ADA67935.HVPGFIEGADELK.2y11	putative thioredoxi arrhiza]__ADA67935	HVPGFIEGADELK	2y11	706.4 / 1175.6	26.67
Redox	F1-5	White	predicted; peroxiredoxin-2B, mitochondrial [fragaria vesca subsp. Vesca]_XP_004299990.1.AANVESGGEFTVSSADDILK.3y8	predicted; peroxiredoxin-2B, mitochondrial [fragaria vesca subsp. Vesca]_XP_004299990.1	AANVESGGEFTVSSADDILK_3	3y8	670.7 / 848.4	28.66
Redox	F1-5	White	predicted; peroxiredoxin-2B, mitochondrial [fragaria vesca subsp. Vesca]_XP_004299990.1.AANVESGGEFTVSSADDILK.3y7	predicted; peroxiredoxin-2B, mitochondrial [fragaria vesca subsp. Vesca]_XP_004299990.1	AANVESGGEFTVSSADDILK_3	3y7	670.7 / 761.4	28.47
Redox	F1-5	White	predicted; peroxiredoxin-2B, mitochondrial [fragaria vesca subsp. Vesca]_XP_004299990.1.AANVESGGEFTVSSADDILK.3y6	predicted; peroxiredoxin-2B, mitochondrial [fragaria vesca subsp. Vesca]_XP_004299990.1	AANVESGGEFTVSSADDILK_3	3y6	670.7 / 674.4	28.6
Redox	F1-5	White	predicted; peroxiredoxin-2F, mitochondrial [fragaria vesca subsp. Vesca]_XP_004296922.1.SWDEGVSSK.2y7	predicted; peroxiredoxin-2F, mitochondrial [fragaria vesca subsp. Vesca]_XP_004296922.1	SWDEGVSSK	2y7	497.7 / 721.3	17.41
Redox	F1-5	White	predicted; peroxiredoxin-2F, mitochondrial [fragaria vesca subsp. Vesca]_XP_004296922.1.SWDEGVSSK.2y8	predicted; peroxiredoxin-2F, mitochondrial [fragaria vesca subsp. Vesca]_XP_004296922.1	SWDEGVSSK	2y8	497.7 / 907.4	17.51
Redox	F1-5	White	predicted; peroxiredoxin-2F, mitochondrial [fragaria vesca subsp. Vesca]_XP_004296922.1.SWDEGVSSK.2y6	predicted; peroxiredoxin-2F, mitochondrial [fragaria vesca subsp. Vesca]_XP_004296922.1	SWDEGVSSK	2y6	497.7 / 606.3	17.2
Redox	F1-5	White	predicted; peroxiredoxin-2F, mitochondrial [fragaria vesca subsp. Vesca]_XP_004296922.1.VLNVEEAPSDFK.2y8	predicted; peroxiredoxin-2F, mitochondrial [fragaria vesca subsp. Vesca]_XP_004296922.1	VLNVEEAPSDFK	2y8	674.3 / 922.4	24.2
Redox	F1-5	White	predicted; peroxiredoxin-2F, mitochondrial [fragaria vesca subsp. Vesca]_XP_004296922.1.VLNVEEAPSDFK.2y9	predicted; peroxiredoxin-2F, mitochondrial [fragaria vesca subsp. Vesca]_XP_004296922.1	VLNVEEAPSDFK	2y9	674.3 / 1021.5	24.2
Redox	F1-5	White	predicted; peroxiredoxin-2F, mitochondrial [fragaria vesca subsp. Vesca]_XP_004296922.1.VLNVEEAPSDFK.2y7	predicted; peroxiredoxin-2F, mitochondrial [fragaria vesca subsp. Vesca]_XP_004296922.1	VLNVEEAPSDFK	2y7	674.3 / 793.4	24.06
Redox	F1-5	White	1-Cys peroxiredo ananassa]__AAV33451.IATPANWKPGDDVVISPTVSQEEAQK.3y10	1-Cys peroxiredo ananassa]__AAV33451	IATPANWKPGDDVVISPTVSQEEAQK_3	3y10	927.5 / 1116.6	26.1
Redox	F1-5	White	1-Cys peroxiredo ananassa]__AAV33451.IATPANWKPGDDVVISPTVSQEEAQK.3y11	1-Cys peroxiredo ananassa]__AAV33451	IATPANWKPGDDVVISPTVSQEEAQK_3	3y11	927.5 / 1203.6	26.1
Redox	F1-5	White	1-Cys peroxiredo ananassa]__AAV33451.IATPANWKPGDDVVISPTVSQEEAQK.3y12	1-Cys peroxiredo ananassa]__AAV33451	IATPANWKPGDDVVISPTVSQEEAQK_3	3y12	927.5 / 1316.7	26.1
Redox	F1-5	White	alternativ oxidase thaliana]__NP_188875.ALLEEAENER.2y7	alternativ oxidase thaliana]__NP_188875	ALLEEAENER	2y7	587.3 / 876.4	21.14
Redox	F1-5	White	alternativ oxidase thaliana]__NP_188875.ALLEEAENER.2y5	alternativ oxidase thaliana]__NP_188875	ALLEEAENER	2y5	587.3 / 618.3	21.14
Redox	F1-5	White	alternativ oxidase thaliana]__NP_188875.ALLEEAENER.2y6	alternativ oxidase thaliana]__NP_188875	ALLEEAENER	2y6	587.3 / 747.3	21
Redox	F1-5	White	mitochondr alternativ vinifera]__ACI28866.DIDSGKIENVPAPAIAIDYWR.3y7	mitocHoneoyedr alternativ vinifera]__ACI28866	DIDSGKIENVPAPAIAIDYWR_3	3y7	781.7 / 936.5	26.1
Redox	F1-5	White	mitochondr alternativ vinifera]__ACI28866.DIDSGKIENVPAPAIAIDYWR.3y8	mitocHoneoyedr alternativ vinifera]__ACI28866	DIDSGKIENVPAPAIAIDYWR_3	3y8	781.7 / 1007.5	22.79
Redox	F1-5	White	mitochondr alternativ vinifera]__ACI28866.DIDSGKIENVPAPAIAIDYWR.3y9	mitocHoneoyedr alternativ vinifera]__ACI28866	DIDSGKIENVPAPAIAIDYWR_3	3y9	781.7 / 1104.6	16.75
Redox	F1-5	White	mitochondr alternativ vinifera]__ACI28866.DIDSGKIENVPAPAIAIDYWR.3y11	mitocHoneoyedr alternativ vinifera]__ACI28866	DIDSGKIENVPAPAIAIDYWR_3	3y11	781.7 / 1272.7	23.83
Redox	F1-5	White	aldo/keto reductase ananassa]__AAV28174.EELVTATGPYK.2y4	aldo/keto reductase ananassa]__AAV28174	EELVTATGPYK	2y4	604.3 / 464.3	21.14
Redox	F1-5	White	aldo/keto reductase ananassa]__AAV28174.EELVTATGPYK.2y7	aldo/keto reductase ananassa]__AAV28174	EELVTATGPYK	2y7	604.3 / 737.4	21.14
Redox	F1-5	White	aldo/keto reductase ananassa]__AAV28174.EELVTATGPYK.2y8	aldo/keto reductase ananassa]__AAV28174	EELVTATGPYK	2y8	604.3 / 836.5	21.14
Redox	F1-5	White	aldo/keto reductase ananassa]__AAV28174.TATQIPEVVLESSNGR.2y9	aldo/keto reductase ananassa]__AAV28174	TATQIPEVVLESSNGR	2y9	850.9 / 960.5	26.23
Redox	F1-5	White	aldo/keto reductase ananassa]__AAV28174.TATQIPEVVLESSNGR.2y11	aldo/keto reductase ananassa]__AAV28174	TATQIPEVVLESSNGR	2y11	850.9 / 1186.6	26.32
Redox	F1-5	White	aldo/keto reductase ananassa]__AAV28174.TATQIPEVVLESSNGR.2y8	aldo/keto reductase ananassa]__AAV28174	TATQIPEVVLESSNGR	2y8	850.9 / 861.4	26.32
Redox	F1-5	White	aldo/keto reductase, communis]__XP_002512220.YIGLSEASPDTIR.2y9	aldo/keto reductase. communis]__XP_002512220	YIGLSEASPDTIR	2y9	711.4 / 975.5	24.79
Redox	F1-5	White	aldo/keto reductase, communis]__XP_002512220.YIGLSEASPDTIR.2y7	aldo/keto reductase. communis]__XP_002512220	YIGLSEASPDTIR	2y7	711.4 / 759.4	24.79
Redox	F1-5	White	aldo/keto reductase, communis]__XP_002512220.YIGLSEASPDTIR.2y11	aldo/keto reductase. communis]__XP_002512220	YIGLSEASPDTIR	2y11	711.4 / 1145.6	24.79
Redox	F1-5	White	thioredoxi fold hypogaea]__ABI84254.YTHDLGLELDLSEK.2y9	thioredoxi fold hypogaea]__ABI84254	YTHDLGLELDLSEK	2y9	816.9 / 1003.5	26.45
Redox	F1-5	White	thioredoxi fold hypogaea]__ABI84254.YTHDLGLELDLSEK.2y4	thioredoxi fold hypogaea]__ABI84254	YTHDLGLELDLSEK	2y4	816.9 / 476.3	26.54
Redox	F1-5	White	thioredoxi fold hypogaea]__ABI84254.YTHDLGLELDLSEK.2b4	thioredoxi fold hypogaea]__ABI84254	YTHDLGLELDLSEK	2b4	816.9 / 517.2	26.45
Redox	F1-5	White	lactoylglu lyase hirsutum]__ACJ11750.TVLVDNEDFLKELK.2y10	lactoylglu lyase hirsutum]__ACJ11750	TVLVDNEDFLKELK	2y10	832.0 / 1250.6	32.43
Redox	F1-5	White	lactoylglu lyase hirsutum]__ACJ11750.TVLVDNEDFLKELK.2y5	lactoylglu lyase hirsutum]__ACJ11750	TVLVDNEDFLKELK	2y5	832.0 / 630.4	32.43
Redox	F1-5	White	lactoylglu lyase hirsutum]__ACJ11750.TVLVDNEDFLKELK.2y4	lactoylglu lyase hirsutum]__ACJ11750	TVLVDNEDFLKELK	2y4	832.0 / 517.3	32.43
Redox	F1-5	White	cytosolic ascorbate annuum]__AAY21068.SGFEGPWTTNPLIFDNSYFK.3y10	cytosolic ascorbate annuum]__AAY21068	SGFEGPWTTNPLIFDNSYFK_3	3y10	774.0 / 1243.6	29.82
Redox	F1-5	White	cytosolic ascorbate annuum]__AAY21068.SGFEGPWTTNPLIFDNSYFK.3y7	cytosolic ascorbate annuum]__AAY21068	SGFEGPWTTNPLIFDNSYFK_3	3y7	774.0 / 920.4	21.68
Redox	F1-5	White	cytosolic ascorbate annuum]__AAY21068.SGFEGPWTTNPLIFDNSYFK.3y9	cytosolic ascorbate annuum]__AAY21068	SGFEGPWTTNPLIFDNSYFK_3	3y9	774.0 / 1146.6	33.53
Redox	F1-5	White	cytosolic ascorbate annuum]__AAY21068.SGFEGPWTTNPLIFDNSYFK.3y8	cytosolic ascorbate annuum]__AAY21068	SGFEGPWTTNPLIFDNSYFK_3	3y8	774.0 / 1033.5	25.82
Redox	F1-5	Pink	LYATVDLER heavy y7	Standard 2	LYATVDLER	2y7	543.7 / 810.4	23.61
Redox	F1-5	Pink	LYATVDLER heavy y6	Standard 2	LYATVDLER	2y6	543.7 / 739.4	23.73
Redox	F1-5	Pink	LYATVDLER heavy y3	Standard 2	LYATVDLER	2y3	543.7 / 424.3	23.73
Redox	F1-5	Pink	SGGDITIGELLK heavy y7	Standard 1	SGGDITIGELLK	2y7	605.8 / 781.5	29.82
Redox	F1-5	Pink	SGGDITIGELLK heavy y6	Standard 1	SGGDITIGELLK	2y6	605.8 / 680.4	29.82
Redox	F1-5	Pink	SGGDITIGELLK heavy y5	Standard 1	SGGDITIGELLK	2y7	605.8 / 567.4	29.82
Redox	F1-5	Pink	Ascorbate peroxidase [fragaria x ananassa] _ BAG38688.1.EGLLQLPTDK.2y6	Ascorbate peroxidase [fragaria x ananassa] _ BAG38688.1	EGLLQLPTDK	2y5	557.3 / 701.4	26.76
Redox	F1-5	Pink	Ascorbate peroxidase [fragaria x ananassa] _ BAG38688.1.EGLLQLPTDK.2y7	Ascorbate peroxidase [fragaria x ananassa] _ BAG38688.1	EGLLQLPTDK	2y7	557.3 / 814.5	26.95
Redox	F1-5	Pink	Ascorbate peroxidase [fragaria x ananassa] _ BAG38688.1.EGLLQLPTDK.2y4	Ascorbate peroxidase [fragaria x ananassa] _ BAG38688.1	EGLLQLPTDK	2y4	557.3 / 460.2	26.9
Redox	F1-5	Pink	Ascorbate peroxidase [fragaria x ananassa] _ BAG38688.1.EGLLQLPTDK.2y5	Ascorbate peroxidase [fragaria x ananassa] _ BAG38688.1	EGLLQLPTDK	2y5	557.3 / 573.3	26.86
Redox	F1-5	Pink	APX [Fragaria x ananassa]__AAD41404.YAADEDAFFADYALAHQR.3y10	APX [Fragaria x ananassa]__AAD41404	YAADEDAFFADYALAHQR_3	3y10	692.0 / 1191.6	28.91
Redox	F1-5	Pink	APX [Fragaria x ananassa]__AAD41404.YAADEDAFFADYALAHQR.3y8	APX [Fragaria x ananassa]__AAD41404	YAADEDAFFADYALAHQR_3	3y8	692.0 / 973.5	28.91
Redox	F1-5	Pink	APX [Fragaria x ananassa]__AAD41404.YAADEDAFFADYALAHQR.3y9	APX [Fragaria x ananassa]__AAD41404	YAADEDAFFADYALAHQR_3	3y9	692.0 / 1044.5	29
Redox	F1-5	Pink	putative ascorbate [Atropa_CAC40745.AIDEYDYLPYFYSR.2y6	putative ascorbate [Atropa_CAC40745	AIDEYDYLPYFYSR	2y6	907.9 / 832.4	34.94
Redox	F1-5	Pink	putative ascorbate [Atropa_CAC40745.AIDEYDYLPYFYSR.2y8	putative ascorbate [Atropa_CAC40745	AIDEYDYLPYFYSR	2y8	907.9 / 1108.6	35.04
Redox	F1-5	Pink	putative ascorbate [Atropa_CAC40745.AIDEYDYLPYFYSR.2y7	putative ascorbate [Atropa_CAC40745	AIDEYDYLPYFYSR	2y7	907.9 / 945.5	34.94
Redox	F1-5	Pink	Predicted: glutathione reductase, cytosolic [fragaria vesca subsp. Vesca]_XP_004296631.1.IVGPNEVEVTQLDGTK.2y9	Predicted: glutathione reductase, cytosolic [fragaria vesca subsp. Vesca]_XP_004296631.1	IVGPNEVEVTQLDGTK	2y9	850.0 / 990.5	25.23
Redox	F1-5	Pink	Predicted: glutathione reductase, cytosolic [fragaria vesca subsp. Vesca]_XP_004296631.1.IVGPNEVEVTQLDGTK.2y8	Predicted: glutathione reductase, cytosolic [fragaria vesca subsp. Vesca]_XP_004296631.1	IVGPNEVEVTQLDGTK	2y8	850.0 / 861.5	25.23
Redox	F1-5	Pink	Predicted: glutathione reductase, cytosolic [fragaria vesca subsp. Vesca]_XP_004296631.1.IVGPNEVEVTQLDGTK.2y7	Predicted: glutathione reductase, cytosolic [fragaria vesca subsp. Vesca]_XP_004296631.1	IVGPNEVEVTQLDGTK	2y7	850.0 / 762.4	25.23
Redox	F1-5	Pink	Predicted: glutathione reductase, cytosolic [fragaria vesca subsp. Vesca]_XP_004296631.1.LNLEAVGVEVDK.2y8	Predicted: glutathione reductase, cytosolic [fragaria vesca subsp. Vesca]_XP_004296631.1	LNLEAVGVEVDK	2y8	643.3 / 816.5	17.6
Redox	F1-5	Pink	Predicted: glutathione reductase, cytosolic [fragaria vesca subsp. Vesca]_XP_004296631.1.LNLEAVGVEVDK.2y7	Predicted: glutathione reductase, cytosolic [fragaria vesca subsp. Vesca]_XP_004296631.1	LNLEAVGVEVDK	2y7	643.3 / 745.4	17.73
Redox	F1-5	Pink	Predicted: glutathione reductase, cytosolic [fragaria vesca subsp. Vesca]_XP_004296631.1.LNLEAVGVEVDK.2y6	Predicted: glutathione reductase, cytosolic [fragaria vesca subsp. Vesca]_XP_004296631.1	LNLEAVGVEVDK	2y6	643.3 / 646.3	17.6
Redox	F1-5	Pink	glutathione peroxidase 6 [Fragaria x ananassa]_AGI65625.1.GNDVDLSTYK.2y8	glutathione peroxidase 6 [Fragaria x ananassa]_AGI65625.1	GNDVDLSTYK	2y8	556.3 / 940.5	20.13
Redox	F1-5	Pink	glutathione peroxidase 6 [Fragaria x ananassa]_AGI65625.1.GNDVDLSTYK.2y6	glutathione peroxidase 6 [Fragaria x ananassa]_AGI65625.1	GNDVDLSTYK	2y6	556.3 / 726.4	20.13
Redox	F1-5	Pink	glutathione peroxidase 6 [Fragaria x ananassa]_AGI65625.1.GNDVDLSTYK.2y5	glutathione peroxidase 6 [Fragaria x ananassa]_AGI65625.1	GNDVDLSTYK	2y5	556.3 / 611.3	20.22
Redox	F1-5	Pink	glutathion S-transfer sativum]__BAC81649.LAAWIEELNK.2y5	glutathion S-transfer sativum]__BAC81649	LAAWIEELNK	2y5	593.8 / 632.3	29
Redox	F1-5	Pink	glutathion S-transfer sativum]__BAC81649.LAAWIEELNK.2y6	glutathion S-transfer sativum]__BAC81649	LAAWIEELNK	2y6	593.8 / 745.4	29
Redox	F1-5	Pink	glutathion S-transfer sativum]__BAC81649.LAAWIEELNK.2y8	glutathion S-transfer sativum]__BAC81649	LAAWIEELNK	2y8	593.8 / 1002.5	29
Redox	F1-5	Pink	predicted: monodehydroascorbate reductase, seedling isozyme [fragaria vesca subsp. vesca]_XP_004303012.1.TSVPDVYAVGDVATFPLK.2y12	predicted: monodehydroascorbate reductase, seedling isozyme [fragaria vesca subsp. vesca]_XP_004303012.1	TSVPDVYAVGDVATFPLK	2y12	940.0 / 1280.7	32.31
Redox	F1-5	Pink	predicted: monodehydroascorbate reductase, seedling isozyme [fragaria vesca subsp. vesca]_XP_004303012.1.TSVPDVYAVGDVATFPLK.2y9	predicted: monodehydroascorbate reductase, seedling isozyme [fragaria vesca subsp. vesca]_XP_004303012.1	TSVPDVYAVGDVATFPLK	2y9	940.0 / 947.5	32.22
Redox	F1-5	Pink	predicted: monodehydroascorbate reductase, seedling isozyme [fragaria vesca subsp. vesca]_XP_004303012.1.TSVPDVYAVGDVATFPLK.2y3	predicted: monodehydroascorbate reductase, seedling isozyme [fragaria vesca subsp. vesca]_XP_004303012.1	TSVPDVYAVGDVATFPLK	2y3	940.0 / 357.3	32.22
Redox	F1-5	Pink	Monodehydr reductase; AltName:_Q43497.SVDEYDYLPYFYSR.2y8	Monodehydr reductase. AltName:_Q43497	SVDEYDYLPYFYSR	2y8	908.9 / 1108.6	34.82
Redox	F1-5	Pink	Monodehydr reductase; AltName:_Q43497.SVDEYDYLPYFYSR.2y9	Monodehydr reductase. AltName:_Q43497	SVDEYDYLPYFYSR	2y9	908.9 / 1223.6	34.94
Redox	F1-5	Pink	Monodehydr reductase; AltName:_Q43497.SVDEYDYLPYFYSR.2y6	Monodehydr reductase. AltName:_Q43497	SVDEYDYLPYFYSR	2y6	908.9 / 832.4	34.82
Redox	F1-5	Pink	Monodehydr reductase; AltName:_Q43497.SVDEYDYLPYFYSR.2y7	Monodehydr reductase. AltName:_Q43497	SVDEYDYLPYFYSR	2y7	908.9 / 945.5	34.94
Redox	F1-5	Pink	dehydoasco reductase, bucharica]__CAQ63270.SKDPSDGSEQALLNELK.2y9	dehydoasco reductase. bucharica]__CAQ63270	SKDPSDGSEQALLNELK	2y9	916.0 / 1057.6	22.98
Redox	F1-5	Pink	dehydoasco reductase, bucharica]__CAQ63270.SKDPSDGSEQALLNELK.2y10	dehydoasco reductase. bucharica]__CAQ63270	SKDPSDGSEQALLNELK	2y10	916.0 / 1144.6	37.05
Redox	F1-5	Pink	dehydoasco reductase, bucharica]__CAQ63270.SKDPSDGSEQALLNELK.2y8	dehydoasco reductase. bucharica]__CAQ63270	SKDPSDGSEQALLNELK	2y8	916.0 / 928.5	37.15
Redox	F1-5	Pink	dehydoasco reductase, bucharica]__CAQ63270.SKDPSDGSEQALLNELK.3y7	dehydoasco reductase. bucharica]__CAQ63270	SKDPSDGSEQALLNELK_3	3y7	611.0 / 800.5	16.93
Redox	F1-5	Pink	dehydoasco reductase, bucharica]__CAQ63270.SKDPSDGSEQALLNELK.3y6	dehydoasco reductase. bucharica]__CAQ63270	SKDPSDGSEQALLNELK_3	3y6	611.0 / 729.5	16.9
Redox	F1-5	Pink	dehydoasco reductase, bucharica]__CAQ63270.SKDPSDGSEQALLNELK.3y5	dehydoasco reductase. bucharica]__CAQ63270	SKDPSDGSEQALLNELK_3	3y5	611.0 / 616.4	26.01
Redox	F1-5	Pink	Mn-superoxide dismutase [Fragaria x ananassa]_ AGI65627.1.LVVETTANQDPLVTK.2y9	Mn-superoxide dismutase [Fragaria x ananassa]_ AGI65627.1	LVVETTANQDPLVTK	2y9	814.5 / 985.5	23.83
Redox	F1-5	Pink	Mn-superoxide dismutase [Fragaria x ananassa]_ AGI65627.1.LVVETTANQDPLVTK.2y5	Mn-superoxide dismutase [Fragaria x ananassa]_ AGI65627.1	LVVETTANQDPLVTK	2y5	814.5 / 557.4	23.39
Redox	F1-5	Pink	Mn-superoxide dismutase [Fragaria x ananassa]_ AGI65627.1.LVVETTANQDPLVTK.2y8	Mn-superoxide dismutase [Fragaria x ananassa]_ AGI65627.1	LVVETTANQDPLVTK	2y8	814.5 / 914.5	23.39
Redox	F1-5	Pink	perdicted: superoxide dismutase [Cu-Zn], choloplastic [Fragaria vesca subsp. Vesca]_XP_004287550.1.ALVVHELEDDLGK.2y3	perdicted: superoxide dismutase [Cu-Zn], choloplastic [Fragaria vesca subsp. Vesca]_XP_004287550.1	ALVVHELEDDLGK	2y3	719.4 / 317.2	27.26
Redox	F1-5	Pink	perdicted: superoxide dismutase [Cu-Zn], choloplastic [Fragaria vesca subsp. Vesca]_XP_004287550.1.ALVVHELEDDLGK.2y4	perdicted: superoxide dismutase [Cu-Zn], choloplastic [Fragaria vesca subsp. Vesca]_XP_004287550.1	ALVVHELEDDLGK	2y4	719.4 / 432.3	33.96
Redox	F1-5	Pink	perdicted: superoxide dismutase [Cu-Zn], choloplastic [Fragaria vesca subsp. Vesca]_XP_004287550.1.ALVVHELEDDLGK.2y9	perdicted: superoxide dismutase [Cu-Zn], choloplastic [Fragaria vesca subsp. Vesca]_XP_004287550.1	ALVVHELEDDLGK	2y9	719.4 / 1055.5	25.32
Redox	F1-5	Pink	catalase [Fragaria x ananassa]_AGI65617.1.TWPEDILPLQPVGR.2y12	catalase [Fragaria x ananassa]_AGI65617.1	TWPEDILPLQPVGR	2y12	810.9 / 1333.8	34.2
Redox	F1-5	Pink	catalase [Fragaria x ananassa]_AGI65617.1.TWPEDILPLQPVGR.2y7	catalase [Fragaria x ananassa]_AGI65617.1	TWPEDILPLQPVGR	2y7	810.9 / 766.5	34.24
Redox	F1-5	Pink	catalase [Fragaria x ananassa]_AGI65617.1.TWPEDILPLQPVGR.2y4	catalase [Fragaria x ananassa]_AGI65617.1	TWPEDILPLQPVGR	2y4	810.9 / 428.3	34.2
Redox	F1-5	Pink	catalase [Fragaria x ananassa]_AGI65617.1.DEEVNYFPSR.2y6	catalase [Fragaria x ananassa]_AGI65617.1	DEEVNYFPSR	2y6	628.3 / 783.4	24.2
Redox	F1-5	Pink	catalase [Fragaria x ananassa]_AGI65617.1.DEEVNYFPSR.2y7	catalase [Fragaria x ananassa]_AGI65617.1	DEEVNYFPSR	2y7	628.3 / 882.5	23.92
Redox	F1-5	Pink	catalase [Fragaria x ananassa]_AGI65617.1.DEEVNYFPSR.2y5	catalase [Fragaria x ananassa]_AGI65617.1	DEEVNYFPSR	2y5	628.3 / 669.3	24
Redox	F1-5	Pink	catalase [Fragaria x ananassa]_AGI65617.1.DEEVNYFPSR.2y3	catalase [Fragaria x ananassa]_AGI65617.1	DEEVNYFPSR	2y3	628.3 / 359.2	24
Redox	F1-5	Pink	catalase [Fragaria x ananassa]_AGI65617.1.EGNFDLVGNNFPVFFVR.2y10	catalase [Fragaria x ananassa]_AGI65617.1	EGNFDLVGNNFPVFFVR	2y10	986.0 / 1196.6	37.37
Redox	F1-5	Pink	catalase [Fragaria x ananassa]_AGI65617.1.EGNFDLVGNNFPVFFVR.2y11	catalase [Fragaria x ananassa]_AGI65617.1	EGNFDLVGNNFPVFFVR	2y11	986.0 / 1295.7	37.27
Redox	F1-5	Pink	catalase [Fragaria x ananassa]_AGI65617.1.EGNFDLVGNNFPVFFVR.3y7	catalase [Fragaria x ananassa]_AGI65617.1	EGNFDLVGNNFPVFFVR_3	3y7	657.7 / 911.5	37.3
Redox	F1-5	Pink	catalase [Fragaria x ananassa]_AGI65617.1.EGNFDLVGNNFPVFFVR.3y6	catalase [Fragaria x ananassa]_AGI65617.1	EGNFDLVGNNFPVFFVR_3	3y6	657.7 / 764.5	37.37
Redox	F1-5	Pink	catalase [Fragaria x ananassa]_AGI65617.1.EGNFDLVGNNFPVFFVR.3y5	catalase [Fragaria x ananassa]_AGI65617.1	EGNFDLVGNNFPVFFVR_3	3y5	657.7 / 667.4	37.3
Redox	F1-5	Pink	putative thioredoxi arrhiza]__ADA67935.HVPGFIEGADELK.2y8	putative thioredoxi arrhiza]__ADA67935	HVPGFIEGADELK	2y8	706.4 / 874.5	26.6
Redox	F1-5	Pink	putative thioredoxi arrhiza]__ADA67935.HVPGFIEGADELK.2y9	putative thioredoxi arrhiza]__ADA67935	HVPGFIEGADELK	2y9	706.4 / 1021.5	26
Redox	F1-5	Pink	putative thioredoxi arrhiza]__ADA67935.HVPGFIEGADELK.2y7	putative thioredoxi arrhiza]__ADA67935	HVPGFIEGADELK	2y7	706.4 / 761.4	26.3
Redox	F1-5	Pink	putative thioredoxi arrhiza]__ADA67935.HVPGFIEGADELK.2y11	putative thioredoxi arrhiza]__ADA67935	HVPGFIEGADELK	2y11	706.4 / 1175.6	26.67
Redox	F1-5	Pink	predicted; peroxiredoxin-2B, mitochondrial [fragaria vesca subsp. Vesca]_XP_004299990.1.AANVESGGEFTVSSADDILK.3y8	predicted; peroxiredoxin-2B, mitochondrial [fragaria vesca subsp. Vesca]_XP_004299990.1	AANVESGGEFTVSSADDILK_3	3y8	670.7 / 848.4	28.66
Redox	F1-5	Pink	predicted; peroxiredoxin-2B, mitochondrial [fragaria vesca subsp. Vesca]_XP_004299990.1.AANVESGGEFTVSSADDILK.3y7	predicted; peroxiredoxin-2B, mitochondrial [fragaria vesca subsp. Vesca]_XP_004299990.1	AANVESGGEFTVSSADDILK_3	3y7	670.7 / 761.4	28.47
Redox	F1-5	Pink	predicted; peroxiredoxin-2B, mitochondrial [fragaria vesca subsp. Vesca]_XP_004299990.1.AANVESGGEFTVSSADDILK.3y6	predicted; peroxiredoxin-2B, mitochondrial [fragaria vesca subsp. Vesca]_XP_004299990.1	AANVESGGEFTVSSADDILK_3	3y6	670.7 / 674.4	28.6
Redox	F1-5	Pink	predicted; peroxiredoxin-2F, mitochondrial [fragaria vesca subsp. Vesca]_XP_004296922.1.SWDEGVSSK.2y7	predicted; peroxiredoxin-2F, mitochondrial [fragaria vesca subsp. Vesca]_XP_004296922.1	SWDEGVSSK	2y7	497.7 / 721.3	17.41
Redox	F1-5	Pink	predicted; peroxiredoxin-2F, mitochondrial [fragaria vesca subsp. Vesca]_XP_004296922.1.SWDEGVSSK.2y8	predicted; peroxiredoxin-2F, mitochondrial [fragaria vesca subsp. Vesca]_XP_004296922.1	SWDEGVSSK	2y8	497.7 / 907.4	17.51
Redox	F1-5	Pink	predicted; peroxiredoxin-2F, mitochondrial [fragaria vesca subsp. Vesca]_XP_004296922.1.SWDEGVSSK.2y6	predicted; peroxiredoxin-2F, mitochondrial [fragaria vesca subsp. Vesca]_XP_004296922.1	SWDEGVSSK	2y6	497.7 / 606.3	17.2
Redox	F1-5	Pink	predicted; peroxiredoxin-2F, mitochondrial [fragaria vesca subsp. Vesca]_XP_004296922.1.VLNVEEAPSDFK.2y8	predicted; peroxiredoxin-2F, mitochondrial [fragaria vesca subsp. Vesca]_XP_004296922.1	VLNVEEAPSDFK	2y8	674.3 / 922.4	24.2
Redox	F1-5	Pink	predicted; peroxiredoxin-2F, mitochondrial [fragaria vesca subsp. Vesca]_XP_004296922.1.VLNVEEAPSDFK.2y9	predicted; peroxiredoxin-2F, mitochondrial [fragaria vesca subsp. Vesca]_XP_004296922.1	VLNVEEAPSDFK	2y9	674.3 / 1021.5	24.2
Redox	F1-5	Pink	predicted; peroxiredoxin-2F, mitochondrial [fragaria vesca subsp. Vesca]_XP_004296922.1.VLNVEEAPSDFK.2y7	predicted; peroxiredoxin-2F, mitochondrial [fragaria vesca subsp. Vesca]_XP_004296922.1	VLNVEEAPSDFK	2y7	674.3 / 793.4	24.06
Redox	F1-5	Pink	1-Cys peroxiredo ananassa]__AAV33451.IATPANWKPGDDVVISPTVSQEEAQK.3y10	1-Cys peroxiredo ananassa]__AAV33451	IATPANWKPGDDVVISPTVSQEEAQK_3	3y10	927.5 / 1116.6	26.1
Redox	F1-5	Pink	1-Cys peroxiredo ananassa]__AAV33451.IATPANWKPGDDVVISPTVSQEEAQK.3y11	1-Cys peroxiredo ananassa]__AAV33451	IATPANWKPGDDVVISPTVSQEEAQK_3	3y11	927.5 / 1203.6	26.1
Redox	F1-5	Pink	1-Cys peroxiredo ananassa]__AAV33451.IATPANWKPGDDVVISPTVSQEEAQK.3y12	1-Cys peroxiredo ananassa]__AAV33451	IATPANWKPGDDVVISPTVSQEEAQK_3	3y12	927.5 / 1316.7	26.1
Redox	F1-5	Pink	alternativ oxidase thaliana]__NP_188875.ALLEEAENER.2y7	alternativ oxidase thaliana]__NP_188875	ALLEEAENER	2y7	587.3 / 876.4	21.14
Redox	F1-5	Pink	alternativ oxidase thaliana]__NP_188875.ALLEEAENER.2y5	alternativ oxidase thaliana]__NP_188875	ALLEEAENER	2y5	587.3 / 618.3	21.14
Redox	F1-5	Pink	alternativ oxidase thaliana]__NP_188875.ALLEEAENER.2y6	alternativ oxidase thaliana]__NP_188875	ALLEEAENER	2y6	587.3 / 747.3	21
Redox	F1-5	Pink	mitochondr alternativ vinifera]__ACI28866.DIDSGKIENVPAPAIAIDYWR.3y7	mitocHoneoyedr alternativ vinifera]__ACI28866	DIDSGKIENVPAPAIAIDYWR_3	3y7	781.7 / 936.5	26.1
Redox	F1-5	Pink	mitochondr alternativ vinifera]__ACI28866.DIDSGKIENVPAPAIAIDYWR.3y8	mitocHoneoyedr alternativ vinifera]__ACI28866	DIDSGKIENVPAPAIAIDYWR_3	3y8	781.7 / 1007.5	22.79
Redox	F1-5	Pink	mitochondr alternativ vinifera]__ACI28866.DIDSGKIENVPAPAIAIDYWR.3y9	mitocHoneoyedr alternativ vinifera]__ACI28866	DIDSGKIENVPAPAIAIDYWR_3	3y9	781.7 / 1104.6	16.75
Redox	F1-5	Pink	mitochondr alternativ vinifera]__ACI28866.DIDSGKIENVPAPAIAIDYWR.3y11	mitocHoneoyedr alternativ vinifera]__ACI28866	DIDSGKIENVPAPAIAIDYWR_3	3y11	781.7 / 1272.7	23.83
Redox	F1-5	Pink	aldo/keto reductase ananassa]__AAV28174.EELVTATGPYK.2y4	aldo/keto reductase ananassa]__AAV28174	EELVTATGPYK	2y4	604.3 / 464.3	21.14
Redox	F1-5	Pink	aldo/keto reductase ananassa]__AAV28174.EELVTATGPYK.2y7	aldo/keto reductase ananassa]__AAV28174	EELVTATGPYK	2y7	604.3 / 737.4	21.14
Redox	F1-5	Pink	aldo/keto reductase ananassa]__AAV28174.EELVTATGPYK.2y8	aldo/keto reductase ananassa]__AAV28174	EELVTATGPYK	2y8	604.3 / 836.5	21.14
Redox	F1-5	Pink	aldo/keto reductase ananassa]__AAV28174.TATQIPEVVLESSNGR.2y9	aldo/keto reductase ananassa]__AAV28174	TATQIPEVVLESSNGR	2y9	850.9 / 960.5	26.23
Redox	F1-5	Pink	aldo/keto reductase ananassa]__AAV28174.TATQIPEVVLESSNGR.2y11	aldo/keto reductase ananassa]__AAV28174	TATQIPEVVLESSNGR	2y11	850.9 / 1186.6	26.32
Redox	F1-5	Pink	aldo/keto reductase ananassa]__AAV28174.TATQIPEVVLESSNGR.2y8	aldo/keto reductase ananassa]__AAV28174	TATQIPEVVLESSNGR	2y8	850.9 / 861.4	26.32
Redox	F1-5	Pink	aldo/keto reductase, communis]__XP_002512220.YIGLSEASPDTIR.2y9	aldo/keto reductase. communis]__XP_002512220	YIGLSEASPDTIR	2y9	711.4 / 975.5	24.79
Redox	F1-5	Pink	aldo/keto reductase, communis]__XP_002512220.YIGLSEASPDTIR.2y7	aldo/keto reductase. communis]__XP_002512220	YIGLSEASPDTIR	2y7	711.4 / 759.4	24.79
Redox	F1-5	Pink	aldo/keto reductase, communis]__XP_002512220.YIGLSEASPDTIR.2y11	aldo/keto reductase. communis]__XP_002512220	YIGLSEASPDTIR	2y11	711.4 / 1145.6	24.79
Redox	F1-5	Pink	thioredoxi fold hypogaea]__ABI84254.YTHDLGLELDLSEK.2y9	thioredoxi fold hypogaea]__ABI84254	YTHDLGLELDLSEK	2y9	816.9 / 1003.5	26.45
Redox	F1-5	Pink	thioredoxi fold hypogaea]__ABI84254.YTHDLGLELDLSEK.2y4	thioredoxi fold hypogaea]__ABI84254	YTHDLGLELDLSEK	2y4	816.9 / 476.3	26.54
Redox	F1-5	Pink	thioredoxi fold hypogaea]__ABI84254.YTHDLGLELDLSEK.2b4	thioredoxi fold hypogaea]__ABI84254	YTHDLGLELDLSEK	2b4	816.9 / 517.2	26.45
Redox	F1-5	Pink	lactoylglu lyase hirsutum]__ACJ11750.TVLVDNEDFLKELK.2y10	lactoylglu lyase hirsutum]__ACJ11750	TVLVDNEDFLKELK	2y10	832.0 / 1250.6	32.43
Redox	F1-5	Pink	lactoylglu lyase hirsutum]__ACJ11750.TVLVDNEDFLKELK.2y5	lactoylglu lyase hirsutum]__ACJ11750	TVLVDNEDFLKELK	2y5	832.0 / 630.4	32.43
Redox	F1-5	Pink	lactoylglu lyase hirsutum]__ACJ11750.TVLVDNEDFLKELK.2y4	lactoylglu lyase hirsutum]__ACJ11750	TVLVDNEDFLKELK	2y4	832.0 / 517.3	32.43
Redox	F1-5	Pink	cytosolic ascorbate annuum]__AAY21068.SGFEGPWTTNPLIFDNSYFK.3y10	cytosolic ascorbate annuum]__AAY21068	SGFEGPWTTNPLIFDNSYFK_3	3y10	774.0 / 1243.6	29.82
Redox	F1-5	Pink	cytosolic ascorbate annuum]__AAY21068.SGFEGPWTTNPLIFDNSYFK.3y7	cytosolic ascorbate annuum]__AAY21068	SGFEGPWTTNPLIFDNSYFK_3	3y7	774.0 / 920.4	21.68
Redox	F1-5	Pink	cytosolic ascorbate annuum]__AAY21068.SGFEGPWTTNPLIFDNSYFK.3y9	cytosolic ascorbate annuum]__AAY21068	SGFEGPWTTNPLIFDNSYFK_3	3y9	774.0 / 1146.6	33.53
Redox	F1-5	Pink	cytosolic ascorbate annuum]__AAY21068.SGFEGPWTTNPLIFDNSYFK.3y8	cytosolic ascorbate annuum]__AAY21068	SGFEGPWTTNPLIFDNSYFK_3	3y8	774.0 / 1033.5	25.82
Redox	F1-5	Red	LYATVDLER heavy y7	Standard 2	LYATVDLER	2y7	543.7 / 810.4	23.61
Redox	F1-5	Red	LYATVDLER heavy y6	Standard 2	LYATVDLER	2y6	543.7 / 739.4	23.73
Redox	F1-5	Red	LYATVDLER heavy y3	Standard 2	LYATVDLER	2y3	543.7 / 424.3	23.73
Redox	F1-5	Red	SGGDITIGELLK heavy y7	Standard 1	SGGDITIGELLK	2y7	605.8 / 781.5	29.82
Redox	F1-5	Red	SGGDITIGELLK heavy y6	Standard 1	SGGDITIGELLK	2y6	605.8 / 680.4	29.82
Redox	F1-5	Red	SGGDITIGELLK heavy y5	Standard 1	SGGDITIGELLK	2y7	605.8 / 567.4	29.82
Redox	F1-5	Red	Ascorbate peroxidase [fragaria x ananassa] _ BAG38688.1.EGLLQLPTDK.2y6	Ascorbate peroxidase [fragaria x ananassa] _ BAG38688.1	EGLLQLPTDK	2y5	557.3 / 701.4	26.76
Redox	F1-5	Red	Ascorbate peroxidase [fragaria x ananassa] _ BAG38688.1.EGLLQLPTDK.2y7	Ascorbate peroxidase [fragaria x ananassa] _ BAG38688.1	EGLLQLPTDK	2y7	557.3 / 814.5	26.95
Redox	F1-5	Red	Ascorbate peroxidase [fragaria x ananassa] _ BAG38688.1.EGLLQLPTDK.2y4	Ascorbate peroxidase [fragaria x ananassa] _ BAG38688.1	EGLLQLPTDK	2y4	557.3 / 460.2	26.9
Redox	F1-5	Red	Ascorbate peroxidase [fragaria x ananassa] _ BAG38688.1.EGLLQLPTDK.2y5	Ascorbate peroxidase [fragaria x ananassa] _ BAG38688.1	EGLLQLPTDK	2y5	557.3 / 573.3	26.86
Redox	F1-5	Red	APX [Fragaria x ananassa]__AAD41404.YAADEDAFFADYALAHQR.3y10	APX [Fragaria x ananassa]__AAD41404	YAADEDAFFADYALAHQR_3	3y10	692.0 / 1191.6	28.91
Redox	F1-5	Red	APX [Fragaria x ananassa]__AAD41404.YAADEDAFFADYALAHQR.3y8	APX [Fragaria x ananassa]__AAD41404	YAADEDAFFADYALAHQR_3	3y8	692.0 / 973.5	28.91
Redox	F1-5	Red	APX [Fragaria x ananassa]__AAD41404.YAADEDAFFADYALAHQR.3y9	APX [Fragaria x ananassa]__AAD41404	YAADEDAFFADYALAHQR_3	3y9	692.0 / 1044.5	29
Redox	F1-5	Red	putative ascorbate [Atropa_CAC40745.AIDEYDYLPYFYSR.2y6	putative ascorbate [Atropa_CAC40745	AIDEYDYLPYFYSR	2y6	907.9 / 832.4	34.94
Redox	F1-5	Red	putative ascorbate [Atropa_CAC40745.AIDEYDYLPYFYSR.2y8	putative ascorbate [Atropa_CAC40745	AIDEYDYLPYFYSR	2y8	907.9 / 1108.6	35.04
Redox	F1-5	Red	putative ascorbate [Atropa_CAC40745.AIDEYDYLPYFYSR.2y7	putative ascorbate [Atropa_CAC40745	AIDEYDYLPYFYSR	2y7	907.9 / 945.5	34.94
Redox	F1-5	Red	Predicted: glutathione reductase, cytosolic [fragaria vesca subsp. Vesca]_XP_004296631.1.IVGPNEVEVTQLDGTK.2y9	Predicted: glutathione reductase, cytosolic [fragaria vesca subsp. Vesca]_XP_004296631.1	IVGPNEVEVTQLDGTK	2y9	850.0 / 990.5	25.23
Redox	F1-5	Red	Predicted: glutathione reductase, cytosolic [fragaria vesca subsp. Vesca]_XP_004296631.1.IVGPNEVEVTQLDGTK.2y8	Predicted: glutathione reductase, cytosolic [fragaria vesca subsp. Vesca]_XP_004296631.1	IVGPNEVEVTQLDGTK	2y8	850.0 / 861.5	25.23
Redox	F1-5	Red	Predicted: glutathione reductase, cytosolic [fragaria vesca subsp. Vesca]_XP_004296631.1.IVGPNEVEVTQLDGTK.2y7	Predicted: glutathione reductase, cytosolic [fragaria vesca subsp. Vesca]_XP_004296631.1	IVGPNEVEVTQLDGTK	2y7	850.0 / 762.4	25.23
Redox	F1-5	Red	Predicted: glutathione reductase, cytosolic [fragaria vesca subsp. Vesca]_XP_004296631.1.LNLEAVGVEVDK.2y8	Predicted: glutathione reductase, cytosolic [fragaria vesca subsp. Vesca]_XP_004296631.1	LNLEAVGVEVDK	2y8	643.3 / 816.5	17.6
Redox	F1-5	Red	Predicted: glutathione reductase, cytosolic [fragaria vesca subsp. Vesca]_XP_004296631.1.LNLEAVGVEVDK.2y7	Predicted: glutathione reductase, cytosolic [fragaria vesca subsp. Vesca]_XP_004296631.1	LNLEAVGVEVDK	2y7	643.3 / 745.4	17.73
Redox	F1-5	Red	Predicted: glutathione reductase, cytosolic [fragaria vesca subsp. Vesca]_XP_004296631.1.LNLEAVGVEVDK.2y6	Predicted: glutathione reductase, cytosolic [fragaria vesca subsp. Vesca]_XP_004296631.1	LNLEAVGVEVDK	2y6	643.3 / 646.3	17.6
Redox	F1-5	Red	glutathione peroxidase 6 [Fragaria x ananassa]_AGI65625.1.GNDVDLSTYK.2y8	glutathione peroxidase 6 [Fragaria x ananassa]_AGI65625.1	GNDVDLSTYK	2y8	556.3 / 940.5	20.13
Redox	F1-5	Red	glutathione peroxidase 6 [Fragaria x ananassa]_AGI65625.1.GNDVDLSTYK.2y6	glutathione peroxidase 6 [Fragaria x ananassa]_AGI65625.1	GNDVDLSTYK	2y6	556.3 / 726.4	20.13
Redox	F1-5	Red	glutathione peroxidase 6 [Fragaria x ananassa]_AGI65625.1.GNDVDLSTYK.2y5	glutathione peroxidase 6 [Fragaria x ananassa]_AGI65625.1	GNDVDLSTYK	2y5	556.3 / 611.3	20.22
Redox	F1-5	Red	glutathion S-transfer sativum]__BAC81649.LAAWIEELNK.2y5	glutathion S-transfer sativum]__BAC81649	LAAWIEELNK	2y5	593.8 / 632.3	29
Redox	F1-5	Red	glutathion S-transfer sativum]__BAC81649.LAAWIEELNK.2y6	glutathion S-transfer sativum]__BAC81649	LAAWIEELNK	2y6	593.8 / 745.4	29
Redox	F1-5	Red	glutathion S-transfer sativum]__BAC81649.LAAWIEELNK.2y8	glutathion S-transfer sativum]__BAC81649	LAAWIEELNK	2y8	593.8 / 1002.5	29
Redox	F1-5	Red	predicted: monodehydroascorbate reductase, seedling isozyme [fragaria vesca subsp. vesca]_XP_004303012.1.TSVPDVYAVGDVATFPLK.2y12	predicted: monodehydroascorbate reductase, seedling isozyme [fragaria vesca subsp. vesca]_XP_004303012.1	TSVPDVYAVGDVATFPLK	2y12	940.0 / 1280.7	32.31
Redox	F1-5	Red	predicted: monodehydroascorbate reductase, seedling isozyme [fragaria vesca subsp. vesca]_XP_004303012.1.TSVPDVYAVGDVATFPLK.2y9	predicted: monodehydroascorbate reductase, seedling isozyme [fragaria vesca subsp. vesca]_XP_004303012.1	TSVPDVYAVGDVATFPLK	2y9	940.0 / 947.5	32.22
Redox	F1-5	Red	predicted: monodehydroascorbate reductase, seedling isozyme [fragaria vesca subsp. vesca]_XP_004303012.1.TSVPDVYAVGDVATFPLK.2y3	predicted: monodehydroascorbate reductase, seedling isozyme [fragaria vesca subsp. vesca]_XP_004303012.1	TSVPDVYAVGDVATFPLK	2y3	940.0 / 357.3	32.22
Redox	F1-5	Red	Monodehydr reductase; AltName:_Q43497.SVDEYDYLPYFYSR.2y8	Monodehydr reductase. AltName:_Q43497	SVDEYDYLPYFYSR	2y8	908.9 / 1108.6	34.82
Redox	F1-5	Red	Monodehydr reductase; AltName:_Q43497.SVDEYDYLPYFYSR.2y9	Monodehydr reductase. AltName:_Q43497	SVDEYDYLPYFYSR	2y9	908.9 / 1223.6	34.94
Redox	F1-5	Red	Monodehydr reductase; AltName:_Q43497.SVDEYDYLPYFYSR.2y6	Monodehydr reductase. AltName:_Q43497	SVDEYDYLPYFYSR	2y6	908.9 / 832.4	34.82
Redox	F1-5	Red	Monodehydr reductase; AltName:_Q43497.SVDEYDYLPYFYSR.2y7	Monodehydr reductase. AltName:_Q43497	SVDEYDYLPYFYSR	2y7	908.9 / 945.5	34.94
Redox	F1-5	Red	dehydoasco reductase, bucharica]__CAQ63270.SKDPSDGSEQALLNELK.2y9	dehydoasco reductase. bucharica]__CAQ63270	SKDPSDGSEQALLNELK	2y9	916.0 / 1057.6	22.98
Redox	F1-5	Red	dehydoasco reductase, bucharica]__CAQ63270.SKDPSDGSEQALLNELK.2y10	dehydoasco reductase. bucharica]__CAQ63270	SKDPSDGSEQALLNELK	2y10	916.0 / 1144.6	37.05
Redox	F1-5	Red	dehydoasco reductase, bucharica]__CAQ63270.SKDPSDGSEQALLNELK.2y8	dehydoasco reductase. bucharica]__CAQ63270	SKDPSDGSEQALLNELK	2y8	916.0 / 928.5	37.15
Redox	F1-5	Red	dehydoasco reductase, bucharica]__CAQ63270.SKDPSDGSEQALLNELK.3y7	dehydoasco reductase. bucharica]__CAQ63270	SKDPSDGSEQALLNELK_3	3y7	611.0 / 800.5	16.93
Redox	F1-5	Red	dehydoasco reductase, bucharica]__CAQ63270.SKDPSDGSEQALLNELK.3y6	dehydoasco reductase. bucharica]__CAQ63270	SKDPSDGSEQALLNELK_3	3y6	611.0 / 729.5	16.9
Redox	F1-5	Red	dehydoasco reductase, bucharica]__CAQ63270.SKDPSDGSEQALLNELK.3y5	dehydoasco reductase. bucharica]__CAQ63270	SKDPSDGSEQALLNELK_3	3y5	611.0 / 616.4	26.01
Redox	F1-5	Red	Mn-superoxide dismutase [Fragaria x ananassa]_ AGI65627.1.LVVETTANQDPLVTK.2y9	Mn-superoxide dismutase [Fragaria x ananassa]_ AGI65627.1	LVVETTANQDPLVTK	2y9	814.5 / 985.5	23.83
Redox	F1-5	Red	Mn-superoxide dismutase [Fragaria x ananassa]_ AGI65627.1.LVVETTANQDPLVTK.2y5	Mn-superoxide dismutase [Fragaria x ananassa]_ AGI65627.1	LVVETTANQDPLVTK	2y5	814.5 / 557.4	23.39
Redox	F1-5	Red	Mn-superoxide dismutase [Fragaria x ananassa]_ AGI65627.1.LVVETTANQDPLVTK.2y8	Mn-superoxide dismutase [Fragaria x ananassa]_ AGI65627.1	LVVETTANQDPLVTK	2y8	814.5 / 914.5	23.39
Redox	F1-5	Red	perdicted: superoxide dismutase [Cu-Zn], choloplastic [Fragaria vesca subsp. Vesca]_XP_004287550.1.ALVVHELEDDLGK.2y3	perdicted: superoxide dismutase [Cu-Zn], choloplastic [Fragaria vesca subsp. Vesca]_XP_004287550.1	ALVVHELEDDLGK	2y3	719.4 / 317.2	27.26
Redox	F1-5	Red	perdicted: superoxide dismutase [Cu-Zn], choloplastic [Fragaria vesca subsp. Vesca]_XP_004287550.1.ALVVHELEDDLGK.2y4	perdicted: superoxide dismutase [Cu-Zn], choloplastic [Fragaria vesca subsp. Vesca]_XP_004287550.1	ALVVHELEDDLGK	2y4	719.4 / 432.3	33.96
Redox	F1-5	Red	perdicted: superoxide dismutase [Cu-Zn], choloplastic [Fragaria vesca subsp. Vesca]_XP_004287550.1.ALVVHELEDDLGK.2y9	perdicted: superoxide dismutase [Cu-Zn], choloplastic [Fragaria vesca subsp. Vesca]_XP_004287550.1	ALVVHELEDDLGK	2y9	719.4 / 1055.5	25.32
Redox	F1-5	Red	catalase [Fragaria x ananassa]_AGI65617.1.TWPEDILPLQPVGR.2y12	catalase [Fragaria x ananassa]_AGI65617.1	TWPEDILPLQPVGR	2y12	810.9 / 1333.8	34.2
Redox	F1-5	Red	catalase [Fragaria x ananassa]_AGI65617.1.TWPEDILPLQPVGR.2y7	catalase [Fragaria x ananassa]_AGI65617.1	TWPEDILPLQPVGR	2y7	810.9 / 766.5	34.24
Redox	F1-5	Red	catalase [Fragaria x ananassa]_AGI65617.1.TWPEDILPLQPVGR.2y4	catalase [Fragaria x ananassa]_AGI65617.1	TWPEDILPLQPVGR	2y4	810.9 / 428.3	34.2
Redox	F1-5	Red	catalase [Fragaria x ananassa]_AGI65617.1.DEEVNYFPSR.2y6	catalase [Fragaria x ananassa]_AGI65617.1	DEEVNYFPSR	2y6	628.3 / 783.4	23.92
Redox	F1-5	Red	catalase [Fragaria x ananassa]_AGI65617.1.DEEVNYFPSR.2y7	catalase [Fragaria x ananassa]_AGI65617.1	DEEVNYFPSR	2y7	628.3 / 882.5	23.92
Redox	F1-5	Red	catalase [Fragaria x ananassa]_AGI65617.1.DEEVNYFPSR.2y5	catalase [Fragaria x ananassa]_AGI65617.1	DEEVNYFPSR	2y5	628.3 / 669.3	24
Redox	F1-5	Red	catalase [Fragaria x ananassa]_AGI65617.1.DEEVNYFPSR.2y3	catalase [Fragaria x ananassa]_AGI65617.1	DEEVNYFPSR	2y3	628.3 / 359.2	24
Redox	F1-5	Red	catalase [Fragaria x ananassa]_AGI65617.1.EGNFDLVGNNFPVFFVR.2y10	catalase [Fragaria x ananassa]_AGI65617.1	EGNFDLVGNNFPVFFVR	2y10	986.0 / 1196.6	37.37
Redox	F1-5	Red	catalase [Fragaria x ananassa]_AGI65617.1.EGNFDLVGNNFPVFFVR.2y11	catalase [Fragaria x ananassa]_AGI65617.1	EGNFDLVGNNFPVFFVR	2y11	986.0 / 1295.7	37.27
Redox	F1-5	Red	catalase [Fragaria x ananassa]_AGI65617.1.EGNFDLVGNNFPVFFVR.3y7	catalase [Fragaria x ananassa]_AGI65617.1	EGNFDLVGNNFPVFFVR_3	3y7	657.7 / 911.5	37.3
Redox	F1-5	Red	catalase [Fragaria x ananassa]_AGI65617.1.EGNFDLVGNNFPVFFVR.3y6	catalase [Fragaria x ananassa]_AGI65617.1	EGNFDLVGNNFPVFFVR_3	3y6	657.7 / 764.5	37.37
Redox	F1-5	Red	catalase [Fragaria x ananassa]_AGI65617.1.EGNFDLVGNNFPVFFVR.3y5	catalase [Fragaria x ananassa]_AGI65617.1	EGNFDLVGNNFPVFFVR_3	3y5	657.7 / 667.4	37.3
Redox	F1-5	Red	putative thioredoxi arrhiza]__ADA67935.HVPGFIEGADELK.2y8	putative thioredoxi arrhiza]__ADA67935	HVPGFIEGADELK	2y8	706.4 / 874.5	26.6
Redox	F1-5	Red	putative thioredoxi arrhiza]__ADA67935.HVPGFIEGADELK.2y9	putative thioredoxi arrhiza]__ADA67935	HVPGFIEGADELK	2y9	706.4 / 1021.5	26.86
Redox	F1-5	Red	putative thioredoxi arrhiza]__ADA67935.HVPGFIEGADELK.2y7	putative thioredoxi arrhiza]__ADA67935	HVPGFIEGADELK	2y7	706.4 / 761.4	26.3
Redox	F1-5	Red	putative thioredoxi arrhiza]__ADA67935.HVPGFIEGADELK.2y11	putative thioredoxi arrhiza]__ADA67935	HVPGFIEGADELK	2y11	706.4 / 1175.6	26.67
Redox	F1-5	Red	predicted; peroxiredoxin-2B, mitochondrial [fragaria vesca subsp. Vesca]_XP_004299990.1.AANVESGGEFTVSSADDILK.3y8	predicted; peroxiredoxin-2B, mitochondrial [fragaria vesca subsp. Vesca]_XP_004299990.1	AANVESGGEFTVSSADDILK_3	3y8	670.7 / 848.4	28.66
Redox	F1-5	Red	predicted; peroxiredoxin-2B, mitochondrial [fragaria vesca subsp. Vesca]_XP_004299990.1.AANVESGGEFTVSSADDILK.3y7	predicted; peroxiredoxin-2B, mitochondrial [fragaria vesca subsp. Vesca]_XP_004299990.1	AANVESGGEFTVSSADDILK_3	3y7	670.7 / 761.4	28.47
Redox	F1-5	Red	predicted; peroxiredoxin-2B, mitochondrial [fragaria vesca subsp. Vesca]_XP_004299990.1.AANVESGGEFTVSSADDILK.3y6	predicted; peroxiredoxin-2B, mitochondrial [fragaria vesca subsp. Vesca]_XP_004299990.1	AANVESGGEFTVSSADDILK_3	3y6	670.7 / 674.4	28.6
Redox	F1-5	Red	predicted; peroxiredoxin-2F, mitochondrial [fragaria vesca subsp. Vesca]_XP_004296922.1.SWDEGVSSK.2y7	predicted; peroxiredoxin-2F, mitochondrial [fragaria vesca subsp. Vesca]_XP_004296922.1	SWDEGVSSK	2y7	497.7 / 721.3	17.41
Redox	F1-5	Red	predicted; peroxiredoxin-2F, mitochondrial [fragaria vesca subsp. Vesca]_XP_004296922.1.SWDEGVSSK.2y8	predicted; peroxiredoxin-2F, mitochondrial [fragaria vesca subsp. Vesca]_XP_004296922.1	SWDEGVSSK	2y8	497.7 / 907.4	17.51
Redox	F1-5	Red	predicted; peroxiredoxin-2F, mitochondrial [fragaria vesca subsp. Vesca]_XP_004296922.1.SWDEGVSSK.2y6	predicted; peroxiredoxin-2F, mitochondrial [fragaria vesca subsp. Vesca]_XP_004296922.1	SWDEGVSSK	2y6	497.7 / 606.3	17.2
Redox	F1-5	Red	predicted; peroxiredoxin-2F, mitochondrial [fragaria vesca subsp. Vesca]_XP_004296922.1.VLNVEEAPSDFK.2y8	predicted; peroxiredoxin-2F, mitochondrial [fragaria vesca subsp. Vesca]_XP_004296922.1	VLNVEEAPSDFK	2y8	674.3 / 922.4	24.2
Redox	F1-5	Red	predicted; peroxiredoxin-2F, mitochondrial [fragaria vesca subsp. Vesca]_XP_004296922.1.VLNVEEAPSDFK.2y9	predicted; peroxiredoxin-2F, mitochondrial [fragaria vesca subsp. Vesca]_XP_004296922.1	VLNVEEAPSDFK	2y9	674.3 / 1021.5	24.2
Redox	F1-5	Red	predicted; peroxiredoxin-2F, mitochondrial [fragaria vesca subsp. Vesca]_XP_004296922.1.VLNVEEAPSDFK.2y7	predicted; peroxiredoxin-2F, mitochondrial [fragaria vesca subsp. Vesca]_XP_004296922.1	VLNVEEAPSDFK	2y7	674.3 / 793.4	24.06
Redox	F1-5	Red	1-Cys peroxiredo ananassa]__AAV33451.IATPANWKPGDDVVISPTVSQEEAQK.3y10	1-Cys peroxiredo ananassa]__AAV33451	IATPANWKPGDDVVISPTVSQEEAQK_3	3y10	927.5 / 1116.6	26.1
Redox	F1-5	Red	1-Cys peroxiredo ananassa]__AAV33451.IATPANWKPGDDVVISPTVSQEEAQK.3y11	1-Cys peroxiredo ananassa]__AAV33451	IATPANWKPGDDVVISPTVSQEEAQK_3	3y11	927.5 / 1203.6	26.1
Redox	F1-5	Red	1-Cys peroxiredo ananassa]__AAV33451.IATPANWKPGDDVVISPTVSQEEAQK.3y12	1-Cys peroxiredo ananassa]__AAV33451	IATPANWKPGDDVVISPTVSQEEAQK_3	3y12	927.5 / 1316.7	26.1
Redox	F1-5	Red	alternativ oxidase thaliana]__NP_188875.ALLEEAENER.2y7	alternativ oxidase thaliana]__NP_188875	ALLEEAENER	2y7	587.3 / 876.4	21.14
Redox	F1-5	Red	alternativ oxidase thaliana]__NP_188875.ALLEEAENER.2y5	alternativ oxidase thaliana]__NP_188875	ALLEEAENER	2y5	587.3 / 618.3	21.14
Redox	F1-5	Red	alternativ oxidase thaliana]__NP_188875.ALLEEAENER.2y6	alternativ oxidase thaliana]__NP_188875	ALLEEAENER	2y6	587.3 / 747.3	21
Redox	F1-5	Red	mitochondr alternativ vinifera]__ACI28866.DIDSGKIENVPAPAIAIDYWR.3y7	mitocHoneoyedr alternativ vinifera]__ACI28866	DIDSGKIENVPAPAIAIDYWR_3	3y7	781.7 / 936.5	26.1
Redox	F1-5	Red	mitochondr alternativ vinifera]__ACI28866.DIDSGKIENVPAPAIAIDYWR.3y8	mitocHoneoyedr alternativ vinifera]__ACI28866	DIDSGKIENVPAPAIAIDYWR_3	3y8	781.7 / 1007.5	22.79
Redox	F1-5	Red	mitochondr alternativ vinifera]__ACI28866.DIDSGKIENVPAPAIAIDYWR.3y9	mitocHoneoyedr alternativ vinifera]__ACI28866	DIDSGKIENVPAPAIAIDYWR_3	3y9	781.7 / 1104.6	16.75
Redox	F1-5	Red	mitochondr alternativ vinifera]__ACI28866.DIDSGKIENVPAPAIAIDYWR.3y11	mitocHoneoyedr alternativ vinifera]__ACI28866	DIDSGKIENVPAPAIAIDYWR_3	3y11	781.7 / 1272.7	23.83
Redox	F1-5	Red	aldo/keto reductase ananassa]__AAV28174.EELVTATGPYK.2y4	aldo/keto reductase ananassa]__AAV28174	EELVTATGPYK	2y4	604.3 / 464.3	21.14
Redox	F1-5	Red	aldo/keto reductase ananassa]__AAV28174.EELVTATGPYK.2y7	aldo/keto reductase ananassa]__AAV28174	EELVTATGPYK	2y7	604.3 / 737.4	21.14
Redox	F1-5	Red	aldo/keto reductase ananassa]__AAV28174.EELVTATGPYK.2y8	aldo/keto reductase ananassa]__AAV28174	EELVTATGPYK	2y8	604.3 / 836.5	21.14
Redox	F1-5	Red	aldo/keto reductase ananassa]__AAV28174.TATQIPEVVLESSNGR.2y9	aldo/keto reductase ananassa]__AAV28174	TATQIPEVVLESSNGR	2y9	850.9 / 960.5	26.23
Redox	F1-5	Red	aldo/keto reductase ananassa]__AAV28174.TATQIPEVVLESSNGR.2y11	aldo/keto reductase ananassa]__AAV28174	TATQIPEVVLESSNGR	2y11	850.9 / 1186.6	26.32
Redox	F1-5	Red	aldo/keto reductase ananassa]__AAV28174.TATQIPEVVLESSNGR.2y8	aldo/keto reductase ananassa]__AAV28174	TATQIPEVVLESSNGR	2y8	850.9 / 861.4	26.32
Redox	F1-5	Red	aldo/keto reductase, communis]__XP_002512220.YIGLSEASPDTIR.2y9	aldo/keto reductase. communis]__XP_002512220	YIGLSEASPDTIR	2y9	711.4 / 975.5	24.79
Redox	F1-5	Red	aldo/keto reductase, communis]__XP_002512220.YIGLSEASPDTIR.2y7	aldo/keto reductase. communis]__XP_002512220	YIGLSEASPDTIR	2y7	711.4 / 759.4	24.79
Redox	F1-5	Red	aldo/keto reductase, communis]__XP_002512220.YIGLSEASPDTIR.2y11	aldo/keto reductase. communis]__XP_002512220	YIGLSEASPDTIR	2y11	711.4 / 1145.6	24.79
Redox	F1-5	Red	thioredoxi fold hypogaea]__ABI84254.YTHDLGLELDLSEK.2y9	thioredoxi fold hypogaea]__ABI84254	YTHDLGLELDLSEK	2y9	816.9 / 1003.5	26.45
Redox	F1-5	Red	thioredoxi fold hypogaea]__ABI84254.YTHDLGLELDLSEK.2y4	thioredoxi fold hypogaea]__ABI84254	YTHDLGLELDLSEK	2y4	816.9 / 476.3	26.54
Redox	F1-5	Red	thioredoxi fold hypogaea]__ABI84254.YTHDLGLELDLSEK.2b4	thioredoxi fold hypogaea]__ABI84254	YTHDLGLELDLSEK	2b4	816.9 / 517.2	26.45
Redox	F1-5	Red	lactoylglu lyase hirsutum]__ACJ11750.TVLVDNEDFLKELK.2y10	lactoylglu lyase hirsutum]__ACJ11750	TVLVDNEDFLKELK	2y10	832.0 / 1250.6	32.43
Redox	F1-5	Red	lactoylglu lyase hirsutum]__ACJ11750.TVLVDNEDFLKELK.2y5	lactoylglu lyase hirsutum]__ACJ11750	TVLVDNEDFLKELK	2y5	832.0 / 630.4	32.43
Redox	F1-5	Red	lactoylglu lyase hirsutum]__ACJ11750.TVLVDNEDFLKELK.2y4	lactoylglu lyase hirsutum]__ACJ11750	TVLVDNEDFLKELK	2y4	832.0 / 517.3	32.43
Redox	F1-5	Red	cytosolic ascorbate annuum]__AAY21068.SGFEGPWTTNPLIFDNSYFK.3y10	cytosolic ascorbate annuum]__AAY21068	SGFEGPWTTNPLIFDNSYFK_3	3y10	774.0 / 1243.6	29.82
Redox	F1-5	Red	cytosolic ascorbate annuum]__AAY21068.SGFEGPWTTNPLIFDNSYFK.3y7	cytosolic ascorbate annuum]__AAY21068	SGFEGPWTTNPLIFDNSYFK_3	3y7	774.0 / 920.4	21.68
Redox	F1-5	Red	cytosolic ascorbate annuum]__AAY21068.SGFEGPWTTNPLIFDNSYFK.3y9	cytosolic ascorbate annuum]__AAY21068	SGFEGPWTTNPLIFDNSYFK_3	3y9	774.0 / 1146.6	33.53
Redox	F1-5	Red	cytosolic ascorbate annuum]__AAY21068.SGFEGPWTTNPLIFDNSYFK.3y8	cytosolic ascorbate annuum]__AAY21068	SGFEGPWTTNPLIFDNSYFK_3	3y8	774.0 / 1033.5	25.82
Redox	F1-5	Red	LYATVDLER heavy y7	Standard 2	LYATVDLER	2y7	543.7 / 810.4	23.61
Redox	F1-5	Red	LYATVDLER heavy y6	Standard 2	LYATVDLER	2y6	543.7 / 739.4	23.73
Redox	F1-5	Red	LYATVDLER heavy y3	Standard 2	LYATVDLER	2y3	543.7 / 424.3	23.73
Redox	F1-5	Red	SGGDITIGELLK heavy y7	Standard 1	SGGDITIGELLK	2y7	605.8 / 781.5	29.82
Redox	F1-5	Red	SGGDITIGELLK heavy y6	Standard 1	SGGDITIGELLK	2y6	605.8 / 680.4	29.82
Redox	F1-5	Red	SGGDITIGELLK heavy y5	Standard 1	SGGDITIGELLK	2y7	605.8 / 567.4	29.82
Redox	F1-5	Red	Ascorbate peroxidase [fragaria x ananassa] _ BAG38688.1.EGLLQLPTDK.2y6	Ascorbate peroxidase [fragaria x ananassa] _ BAG38688.1	EGLLQLPTDK	2y5	557.3 / 701.4	26.76
Redox	F1-5	Red	Ascorbate peroxidase [fragaria x ananassa] _ BAG38688.1.EGLLQLPTDK.2y7	Ascorbate peroxidase [fragaria x ananassa] _ BAG38688.1	EGLLQLPTDK	2y7	557.3 / 814.5	26.95
Redox	F1-5	Red	Ascorbate peroxidase [fragaria x ananassa] _ BAG38688.1.EGLLQLPTDK.2y4	Ascorbate peroxidase [fragaria x ananassa] _ BAG38688.1	EGLLQLPTDK	2y4	557.3 / 460.2	26.9
Redox	F1-5	Red	Ascorbate peroxidase [fragaria x ananassa] _ BAG38688.1.EGLLQLPTDK.2y5	Ascorbate peroxidase [fragaria x ananassa] _ BAG38688.1	EGLLQLPTDK	2y5	557.3 / 573.3	26.86
Redox	F1-5	Red	APX [Fragaria x ananassa]__AAD41404.YAADEDAFFADYALAHQR.3y10	APX [Fragaria x ananassa]__AAD41404	YAADEDAFFADYALAHQR_3	3y10	692.0 / 1191.6	28.91
Redox	F1-5	Red	APX [Fragaria x ananassa]__AAD41404.YAADEDAFFADYALAHQR.3y8	APX [Fragaria x ananassa]__AAD41404	YAADEDAFFADYALAHQR_3	3y8	692.0 / 973.5	28.91
Redox	F1-5	Red	APX [Fragaria x ananassa]__AAD41404.YAADEDAFFADYALAHQR.3y9	APX [Fragaria x ananassa]__AAD41404	YAADEDAFFADYALAHQR_3	3y9	692.0 / 1044.5	29
Redox	F1-5	Red	putative ascorbate [Atropa_CAC40745.AIDEYDYLPYFYSR.2y6	putative ascorbate [Atropa_CAC40745	AIDEYDYLPYFYSR	2y6	907.9 / 832.4	34.94
Redox	F1-5	Red	putative ascorbate [Atropa_CAC40745.AIDEYDYLPYFYSR.2y8	putative ascorbate [Atropa_CAC40745	AIDEYDYLPYFYSR	2y8	907.9 / 1108.6	35.04
Redox	F1-5	Red	putative ascorbate [Atropa_CAC40745.AIDEYDYLPYFYSR.2y7	putative ascorbate [Atropa_CAC40745	AIDEYDYLPYFYSR	2y7	907.9 / 945.5	34.94
Redox	F1-5	Red	Predicted: glutathione reductase, cytosolic [fragaria vesca subsp. Vesca]_XP_004296631.1.IVGPNEVEVTQLDGTK.2y9	Predicted: glutathione reductase, cytosolic [fragaria vesca subsp. Vesca]_XP_004296631.1	IVGPNEVEVTQLDGTK	2y9	850.0 / 990.5	25.23
Redox	F1-5	Red	Predicted: glutathione reductase, cytosolic [fragaria vesca subsp. Vesca]_XP_004296631.1.IVGPNEVEVTQLDGTK.2y8	Predicted: glutathione reductase, cytosolic [fragaria vesca subsp. Vesca]_XP_004296631.1	IVGPNEVEVTQLDGTK	2y8	850.0 / 861.5	25.23
Redox	F1-5	Red	Predicted: glutathione reductase, cytosolic [fragaria vesca subsp. Vesca]_XP_004296631.1.IVGPNEVEVTQLDGTK.2y7	Predicted: glutathione reductase, cytosolic [fragaria vesca subsp. Vesca]_XP_004296631.1	IVGPNEVEVTQLDGTK	2y7	850.0 / 762.4	25.23
Redox	F1-5	Red	Predicted: glutathione reductase, cytosolic [fragaria vesca subsp. Vesca]_XP_004296631.1.LNLEAVGVEVDK.2y8	Predicted: glutathione reductase, cytosolic [fragaria vesca subsp. Vesca]_XP_004296631.1	LNLEAVGVEVDK	2y8	643.3 / 816.5	17.6
Redox	F1-5	Red	Predicted: glutathione reductase, cytosolic [fragaria vesca subsp. Vesca]_XP_004296631.1.LNLEAVGVEVDK.2y7	Predicted: glutathione reductase, cytosolic [fragaria vesca subsp. Vesca]_XP_004296631.1	LNLEAVGVEVDK	2y7	643.3 / 745.4	18
Redox	F1-5	Red	Predicted: glutathione reductase, cytosolic [fragaria vesca subsp. Vesca]_XP_004296631.1.LNLEAVGVEVDK.2y6	Predicted: glutathione reductase, cytosolic [fragaria vesca subsp. Vesca]_XP_004296631.1	LNLEAVGVEVDK	2y6	643.3 / 646.3	17.6
Redox	F1-5	Red	glutathione peroxidase 6 [Fragaria x ananassa]_AGI65625.1.GNDVDLSTYK.2y8	glutathione peroxidase 6 [Fragaria x ananassa]_AGI65625.1	GNDVDLSTYK	2y8	556.3 / 940.5	20.13
Redox	F1-5	Red	glutathione peroxidase 6 [Fragaria x ananassa]_AGI65625.1.GNDVDLSTYK.2y6	glutathione peroxidase 6 [Fragaria x ananassa]_AGI65625.1	GNDVDLSTYK	2y6	556.3 / 726.4	20.13
Redox	F1-5	Red	glutathione peroxidase 6 [Fragaria x ananassa]_AGI65625.1.GNDVDLSTYK.2y5	glutathione peroxidase 6 [Fragaria x ananassa]_AGI65625.1	GNDVDLSTYK	2y5	556.3 / 611.3	20.22
Redox	F1-5	Red	glutathion S-transfer sativum]__BAC81649.LAAWIEELNK.2y5	glutathion S-transfer sativum]__BAC81649	LAAWIEELNK	2y5	593.8 / 632.3	29
Redox	F1-5	Red	glutathion S-transfer sativum]__BAC81649.LAAWIEELNK.2y6	glutathion S-transfer sativum]__BAC81649	LAAWIEELNK	2y6	593.8 / 745.4	29
Redox	F1-5	Red	glutathion S-transfer sativum]__BAC81649.LAAWIEELNK.2y8	glutathion S-transfer sativum]__BAC81649	LAAWIEELNK	2y8	593.8 / 1002.5	29
Redox	F1-5	Red	predicted: monodehydroascorbate reductase, seedling isozyme [fragaria vesca subsp. vesca]_XP_004303012.1.TSVPDVYAVGDVATFPLK.2y12	predicted: monodehydroascorbate reductase, seedling isozyme [fragaria vesca subsp. vesca]_XP_004303012.1	TSVPDVYAVGDVATFPLK	2y12	940.0 / 1280.7	32.31
Redox	F1-5	Red	predicted: monodehydroascorbate reductase, seedling isozyme [fragaria vesca subsp. vesca]_XP_004303012.1.TSVPDVYAVGDVATFPLK.2y9	predicted: monodehydroascorbate reductase, seedling isozyme [fragaria vesca subsp. vesca]_XP_004303012.1	TSVPDVYAVGDVATFPLK	2y9	940.0 / 947.5	32.22
Redox	F1-5	Red	predicted: monodehydroascorbate reductase, seedling isozyme [fragaria vesca subsp. vesca]_XP_004303012.1.TSVPDVYAVGDVATFPLK.2y3	predicted: monodehydroascorbate reductase, seedling isozyme [fragaria vesca subsp. vesca]_XP_004303012.1	TSVPDVYAVGDVATFPLK	2y3	940.0 / 357.3	32.22
Redox	F1-5	Red	Monodehydr reductase; AltName:_Q43497.SVDEYDYLPYFYSR.2y8	Monodehydr reductase. AltName:_Q43497	SVDEYDYLPYFYSR	2y8	908.9 / 1108.6	34.82
Redox	F1-5	Red	Monodehydr reductase; AltName:_Q43497.SVDEYDYLPYFYSR.2y9	Monodehydr reductase. AltName:_Q43497	SVDEYDYLPYFYSR	2y9	908.9 / 1223.6	34.94
Redox	F1-5	Red	Monodehydr reductase; AltName:_Q43497.SVDEYDYLPYFYSR.2y6	Monodehydr reductase. AltName:_Q43497	SVDEYDYLPYFYSR	2y6	908.9 / 832.4	34.82
Redox	F1-5	Red	Monodehydr reductase; AltName:_Q43497.SVDEYDYLPYFYSR.2y7	Monodehydr reductase. AltName:_Q43497	SVDEYDYLPYFYSR	2y7	908.9 / 945.5	34.94
Redox	F1-5	Red	dehydoasco reductase, bucharica]__CAQ63270.SKDPSDGSEQALLNELK.2y9	dehydoasco reductase. bucharica]__CAQ63270	SKDPSDGSEQALLNELK	2y9	916.0 / 1057.6	22.98
Redox	F1-5	Red	dehydoasco reductase, bucharica]__CAQ63270.SKDPSDGSEQALLNELK.2y10	dehydoasco reductase. bucharica]__CAQ63270	SKDPSDGSEQALLNELK	2y10	916.0 / 1144.6	37.05
Redox	F1-5	Red	dehydoasco reductase, bucharica]__CAQ63270.SKDPSDGSEQALLNELK.2y8	dehydoasco reductase. bucharica]__CAQ63270	SKDPSDGSEQALLNELK	2y8	916.0 / 928.5	37.15
Redox	F1-5	Red	dehydoasco reductase, bucharica]__CAQ63270.SKDPSDGSEQALLNELK.3y7	dehydoasco reductase. bucharica]__CAQ63270	SKDPSDGSEQALLNELK_3	3y7	611.0 / 800.5	16.93
Redox	F1-5	Red	dehydoasco reductase, bucharica]__CAQ63270.SKDPSDGSEQALLNELK.3y6	dehydoasco reductase. bucharica]__CAQ63270	SKDPSDGSEQALLNELK_3	3y6	611.0 / 729.5	12.56
Redox	F1-5	Red	dehydoasco reductase, bucharica]__CAQ63270.SKDPSDGSEQALLNELK.3y5	dehydoasco reductase. bucharica]__CAQ63270	SKDPSDGSEQALLNELK_3	3y5	611.0 / 616.4	26.01
Redox	F1-5	Red	Mn-superoxide dismutase [Fragaria x ananassa]_ AGI65627.1.LVVETTANQDPLVTK.2y9	Mn-superoxide dismutase [Fragaria x ananassa]_ AGI65627.1	LVVETTANQDPLVTK	2y9	814.5 / 985.5	23.83
Redox	F1-5	Red	Mn-superoxide dismutase [Fragaria x ananassa]_ AGI65627.1.LVVETTANQDPLVTK.2y5	Mn-superoxide dismutase [Fragaria x ananassa]_ AGI65627.1	LVVETTANQDPLVTK	2y5	814.5 / 557.4	23.39
Redox	F1-5	Red	Mn-superoxide dismutase [Fragaria x ananassa]_ AGI65627.1.LVVETTANQDPLVTK.2y8	Mn-superoxide dismutase [Fragaria x ananassa]_ AGI65627.1	LVVETTANQDPLVTK	2y8	814.5 / 914.5	23.39
Redox	F1-5	Red	perdicted: superoxide dismutase [Cu-Zn], choloplastic [Fragaria vesca subsp. Vesca]_XP_004287550.1.ALVVHELEDDLGK.2y3	perdicted: superoxide dismutase [Cu-Zn], choloplastic [Fragaria vesca subsp. Vesca]_XP_004287550.1	ALVVHELEDDLGK	2y3	719.4 / 317.2	27.26
Redox	F1-5	Red	perdicted: superoxide dismutase [Cu-Zn], choloplastic [Fragaria vesca subsp. Vesca]_XP_004287550.1.ALVVHELEDDLGK.2y4	perdicted: superoxide dismutase [Cu-Zn], choloplastic [Fragaria vesca subsp. Vesca]_XP_004287550.1	ALVVHELEDDLGK	2y4	719.4 / 432.3	33.96
Redox	F1-5	Red	perdicted: superoxide dismutase [Cu-Zn], choloplastic [Fragaria vesca subsp. Vesca]_XP_004287550.1.ALVVHELEDDLGK.2y9	perdicted: superoxide dismutase [Cu-Zn], choloplastic [Fragaria vesca subsp. Vesca]_XP_004287550.1	ALVVHELEDDLGK	2y9	719.4 / 1055.5	25.32
Redox	F1-5	Red	catalase [Fragaria x ananassa]_AGI65617.1.TWPEDILPLQPVGR.2y12	catalase [Fragaria x ananassa]_AGI65617.1	TWPEDILPLQPVGR	2y12	810.9 / 1333.8	34.2
Redox	F1-5	Red	catalase [Fragaria x ananassa]_AGI65617.1.TWPEDILPLQPVGR.2y7	catalase [Fragaria x ananassa]_AGI65617.1	TWPEDILPLQPVGR	2y7	810.9 / 766.5	34.24
Redox	F1-5	Red	catalase [Fragaria x ananassa]_AGI65617.1.TWPEDILPLQPVGR.2y4	catalase [Fragaria x ananassa]_AGI65617.1	TWPEDILPLQPVGR	2y4	810.9 / 428.3	34.2
Redox	F1-5	Red	catalase [Fragaria x ananassa]_AGI65617.1.DEEVNYFPSR.2y6	catalase [Fragaria x ananassa]_AGI65617.1	DEEVNYFPSR	2y6	628.3 / 783.4	23.92
Redox	F1-5	Red	catalase [Fragaria x ananassa]_AGI65617.1.DEEVNYFPSR.2y7	catalase [Fragaria x ananassa]_AGI65617.1	DEEVNYFPSR	2y7	628.3 / 882.5	24.2
Redox	F1-5	Red	catalase [Fragaria x ananassa]_AGI65617.1.DEEVNYFPSR.2y5	catalase [Fragaria x ananassa]_AGI65617.1	DEEVNYFPSR	2y5	628.3 / 669.3	24
Redox	F1-5	Red	catalase [Fragaria x ananassa]_AGI65617.1.DEEVNYFPSR.2y3	catalase [Fragaria x ananassa]_AGI65617.1	DEEVNYFPSR	2y3	628.3 / 359.2	24
Redox	F1-5	Red	catalase [Fragaria x ananassa]_AGI65617.1.EGNFDLVGNNFPVFFVR.2y10	catalase [Fragaria x ananassa]_AGI65617.1	EGNFDLVGNNFPVFFVR	2y10	986.0 / 1196.6	37.37
Redox	F1-5	Red	catalase [Fragaria x ananassa]_AGI65617.1.EGNFDLVGNNFPVFFVR.2y11	catalase [Fragaria x ananassa]_AGI65617.1	EGNFDLVGNNFPVFFVR	2y11	986.0 / 1295.7	37.27
Redox	F1-5	Red	catalase [Fragaria x ananassa]_AGI65617.1.EGNFDLVGNNFPVFFVR.3y7	catalase [Fragaria x ananassa]_AGI65617.1	EGNFDLVGNNFPVFFVR_3	3y7	657.7 / 911.5	37.3
Redox	F1-5	Red	catalase [Fragaria x ananassa]_AGI65617.1.EGNFDLVGNNFPVFFVR.3y6	catalase [Fragaria x ananassa]_AGI65617.1	EGNFDLVGNNFPVFFVR_3	3y6	657.7 / 764.5	37.37
Redox	F1-5	Red	catalase [Fragaria x ananassa]_AGI65617.1.EGNFDLVGNNFPVFFVR.3y5	catalase [Fragaria x ananassa]_AGI65617.1	EGNFDLVGNNFPVFFVR_3	3y5	657.7 / 667.4	37.3
Redox	F1-5	Red	putative thioredoxi arrhiza]__ADA67935.HVPGFIEGADELK.2y8	putative thioredoxi arrhiza]__ADA67935	HVPGFIEGADELK	2y8	706.4 / 874.5	26.6
Redox	F1-5	Red	putative thioredoxi arrhiza]__ADA67935.HVPGFIEGADELK.2y9	putative thioredoxi arrhiza]__ADA67935	HVPGFIEGADELK	2y9	706.4 / 1021.5	26.86
Redox	F1-5	Red	putative thioredoxi arrhiza]__ADA67935.HVPGFIEGADELK.2y7	putative thioredoxi arrhiza]__ADA67935	HVPGFIEGADELK	2y7	706.4 / 761.4	26.3
Redox	F1-5	Red	putative thioredoxi arrhiza]__ADA67935.HVPGFIEGADELK.2y11	putative thioredoxi arrhiza]__ADA67935	HVPGFIEGADELK	2y11	706.4 / 1175.6	26.67
Redox	F1-5	Red	predicted; peroxiredoxin-2B, mitochondrial [fragaria vesca subsp. Vesca]_XP_004299990.1.AANVESGGEFTVSSADDILK.3y8	predicted; peroxiredoxin-2B, mitochondrial [fragaria vesca subsp. Vesca]_XP_004299990.1	AANVESGGEFTVSSADDILK_3	3y8	670.7 / 848.4	28.66
Redox	F1-5	Red	predicted; peroxiredoxin-2B, mitochondrial [fragaria vesca subsp. Vesca]_XP_004299990.1.AANVESGGEFTVSSADDILK.3y7	predicted; peroxiredoxin-2B, mitochondrial [fragaria vesca subsp. Vesca]_XP_004299990.1	AANVESGGEFTVSSADDILK_3	3y7	670.7 / 761.4	28.47
Redox	F1-5	Red	predicted; peroxiredoxin-2B, mitochondrial [fragaria vesca subsp. Vesca]_XP_004299990.1.AANVESGGEFTVSSADDILK.3y6	predicted; peroxiredoxin-2B, mitochondrial [fragaria vesca subsp. Vesca]_XP_004299990.1	AANVESGGEFTVSSADDILK_3	3y6	670.7 / 674.4	28.6
Redox	F1-5	Red	predicted; peroxiredoxin-2F, mitochondrial [fragaria vesca subsp. Vesca]_XP_004296922.1.SWDEGVSSK.2y7	predicted; peroxiredoxin-2F, mitochondrial [fragaria vesca subsp. Vesca]_XP_004296922.1	SWDEGVSSK	2y7	497.7 / 721.3	17.41
Redox	F1-5	Red	predicted; peroxiredoxin-2F, mitochondrial [fragaria vesca subsp. Vesca]_XP_004296922.1.SWDEGVSSK.2y8	predicted; peroxiredoxin-2F, mitochondrial [fragaria vesca subsp. Vesca]_XP_004296922.1	SWDEGVSSK	2y8	497.7 / 907.4	17.51
Redox	F1-5	Red	predicted; peroxiredoxin-2F, mitochondrial [fragaria vesca subsp. Vesca]_XP_004296922.1.SWDEGVSSK.2y6	predicted; peroxiredoxin-2F, mitochondrial [fragaria vesca subsp. Vesca]_XP_004296922.1	SWDEGVSSK	2y6	497.7 / 606.3	17.2
Redox	F1-5	Red	predicted; peroxiredoxin-2F, mitochondrial [fragaria vesca subsp. Vesca]_XP_004296922.1.VLNVEEAPSDFK.2y8	predicted; peroxiredoxin-2F, mitochondrial [fragaria vesca subsp. Vesca]_XP_004296922.1	VLNVEEAPSDFK	2y8	674.3 / 922.4	24.2
Redox	F1-5	Red	predicted; peroxiredoxin-2F, mitochondrial [fragaria vesca subsp. Vesca]_XP_004296922.1.VLNVEEAPSDFK.2y9	predicted; peroxiredoxin-2F, mitochondrial [fragaria vesca subsp. Vesca]_XP_004296922.1	VLNVEEAPSDFK	2y9	674.3 / 1021.5	24.2
Redox	F1-5	Red	predicted; peroxiredoxin-2F, mitochondrial [fragaria vesca subsp. Vesca]_XP_004296922.1.VLNVEEAPSDFK.2y7	predicted; peroxiredoxin-2F, mitochondrial [fragaria vesca subsp. Vesca]_XP_004296922.1	VLNVEEAPSDFK	2y7	674.3 / 793.4	24.06
Redox	F1-5	Red	1-Cys peroxiredo ananassa]__AAV33451.IATPANWKPGDDVVISPTVSQEEAQK.3y10	1-Cys peroxiredo ananassa]__AAV33451	IATPANWKPGDDVVISPTVSQEEAQK_3	3y10	927.5 / 1116.6	26.1
Redox	F1-5	Red	1-Cys peroxiredo ananassa]__AAV33451.IATPANWKPGDDVVISPTVSQEEAQK.3y11	1-Cys peroxiredo ananassa]__AAV33451	IATPANWKPGDDVVISPTVSQEEAQK_3	3y11	927.5 / 1203.6	26.1
Redox	F1-5	Red	1-Cys peroxiredo ananassa]__AAV33451.IATPANWKPGDDVVISPTVSQEEAQK.3y12	1-Cys peroxiredo ananassa]__AAV33451	IATPANWKPGDDVVISPTVSQEEAQK_3	3y12	927.5 / 1316.7	26.1
Redox	F1-5	Red	alternativ oxidase thaliana]__NP_188875.ALLEEAENER.2y7	alternativ oxidase thaliana]__NP_188875	ALLEEAENER	2y7	587.3 / 876.4	21.14
Redox	F1-5	Red	alternativ oxidase thaliana]__NP_188875.ALLEEAENER.2y5	alternativ oxidase thaliana]__NP_188875	ALLEEAENER	2y5	587.3 / 618.3	21.14
Redox	F1-5	Red	alternativ oxidase thaliana]__NP_188875.ALLEEAENER.2y6	alternativ oxidase thaliana]__NP_188875	ALLEEAENER	2y6	587.3 / 747.3	21
Redox	F1-5	Red	mitochondr alternativ vinifera]__ACI28866.DIDSGKIENVPAPAIAIDYWR.3y7	mitocHoneoyedr alternativ vinifera]__ACI28866	DIDSGKIENVPAPAIAIDYWR_3	3y7	781.7 / 936.5	26.1
Redox	F1-5	Red	mitochondr alternativ vinifera]__ACI28866.DIDSGKIENVPAPAIAIDYWR.3y8	mitocHoneoyedr alternativ vinifera]__ACI28866	DIDSGKIENVPAPAIAIDYWR_3	3y8	781.7 / 1007.5	22.79
Redox	F1-5	Red	mitochondr alternativ vinifera]__ACI28866.DIDSGKIENVPAPAIAIDYWR.3y9	mitocHoneoyedr alternativ vinifera]__ACI28866	DIDSGKIENVPAPAIAIDYWR_3	3y9	781.7 / 1104.6	16.75
Redox	F1-5	Red	mitochondr alternativ vinifera]__ACI28866.DIDSGKIENVPAPAIAIDYWR.3y11	mitocHoneoyedr alternativ vinifera]__ACI28866	DIDSGKIENVPAPAIAIDYWR_3	3y11	781.7 / 1272.7	23.83
Redox	F1-5	Red	aldo/keto reductase ananassa]__AAV28174.EELVTATGPYK.2y4	aldo/keto reductase ananassa]__AAV28174	EELVTATGPYK	2y4	604.3 / 464.3	21.14
Redox	F1-5	Red	aldo/keto reductase ananassa]__AAV28174.EELVTATGPYK.2y7	aldo/keto reductase ananassa]__AAV28174	EELVTATGPYK	2y7	604.3 / 737.4	21.14
Redox	F1-5	Red	aldo/keto reductase ananassa]__AAV28174.EELVTATGPYK.2y8	aldo/keto reductase ananassa]__AAV28174	EELVTATGPYK	2y8	604.3 / 836.5	21.14
Redox	F1-5	Red	aldo/keto reductase ananassa]__AAV28174.TATQIPEVVLESSNGR.2y9	aldo/keto reductase ananassa]__AAV28174	TATQIPEVVLESSNGR	2y9	850.9 / 960.5	26.23
Redox	F1-5	Red	aldo/keto reductase ananassa]__AAV28174.TATQIPEVVLESSNGR.2y11	aldo/keto reductase ananassa]__AAV28174	TATQIPEVVLESSNGR	2y11	850.9 / 1186.6	26.32
Redox	F1-5	Red	aldo/keto reductase ananassa]__AAV28174.TATQIPEVVLESSNGR.2y8	aldo/keto reductase ananassa]__AAV28174	TATQIPEVVLESSNGR	2y8	850.9 / 861.4	26.32
Redox	F1-5	Red	aldo/keto reductase, communis]__XP_002512220.YIGLSEASPDTIR.2y9	aldo/keto reductase. communis]__XP_002512220	YIGLSEASPDTIR	2y9	711.4 / 975.5	24.79
Redox	F1-5	Red	aldo/keto reductase, communis]__XP_002512220.YIGLSEASPDTIR.2y7	aldo/keto reductase. communis]__XP_002512220	YIGLSEASPDTIR	2y7	711.4 / 759.4	24.79
Redox	F1-5	Red	aldo/keto reductase, communis]__XP_002512220.YIGLSEASPDTIR.2y11	aldo/keto reductase. communis]__XP_002512220	YIGLSEASPDTIR	2y11	711.4 / 1145.6	24.79
Redox	F1-5	Red	thioredoxi fold hypogaea]__ABI84254.YTHDLGLELDLSEK.2y9	thioredoxi fold hypogaea]__ABI84254	YTHDLGLELDLSEK	2y9	816.9 / 1003.5	26.45
Redox	F1-5	Red	thioredoxi fold hypogaea]__ABI84254.YTHDLGLELDLSEK.2y4	thioredoxi fold hypogaea]__ABI84254	YTHDLGLELDLSEK	2y4	816.9 / 476.3	26.54
Redox	F1-5	Red	thioredoxi fold hypogaea]__ABI84254.YTHDLGLELDLSEK.2b4	thioredoxi fold hypogaea]__ABI84254	YTHDLGLELDLSEK	2b4	816.9 / 517.2	26.45
Redox	F1-5	Red	lactoylglu lyase hirsutum]__ACJ11750.TVLVDNEDFLKELK.2y10	lactoylglu lyase hirsutum]__ACJ11750	TVLVDNEDFLKELK	2y10	832.0 / 1250.6	32.43
Redox	F1-5	Red	lactoylglu lyase hirsutum]__ACJ11750.TVLVDNEDFLKELK.2y5	lactoylglu lyase hirsutum]__ACJ11750	TVLVDNEDFLKELK	2y5	832.0 / 630.4	32.43
Redox	F1-5	Red	lactoylglu lyase hirsutum]__ACJ11750.TVLVDNEDFLKELK.2y4	lactoylglu lyase hirsutum]__ACJ11750	TVLVDNEDFLKELK	2y4	832.0 / 517.3	32.43
Redox	F1-5	Red	cytosolic ascorbate annuum]__AAY21068.SGFEGPWTTNPLIFDNSYFK.3y10	cytosolic ascorbate annuum]__AAY21068	SGFEGPWTTNPLIFDNSYFK_3	3y10	774.0 / 1243.6	29.82
Redox	F1-5	Red	cytosolic ascorbate annuum]__AAY21068.SGFEGPWTTNPLIFDNSYFK.3y7	cytosolic ascorbate annuum]__AAY21068	SGFEGPWTTNPLIFDNSYFK_3	3y7	774.0 / 920.4	21.68
Redox	F1-5	Red	cytosolic ascorbate annuum]__AAY21068.SGFEGPWTTNPLIFDNSYFK.3y9	cytosolic ascorbate annuum]__AAY21068	SGFEGPWTTNPLIFDNSYFK_3	3y9	774.0 / 1146.6	33.53
Redox	F1-5	Red	cytosolic ascorbate annuum]__AAY21068.SGFEGPWTTNPLIFDNSYFK.3y8	cytosolic ascorbate annuum]__AAY21068	SGFEGPWTTNPLIFDNSYFK_3	3y8	774.0 / 1033.5	25.82
Redox	F1-5	White	LYATVDLER heavy y7	Standard 2	LYATVDLER	2y7	543.7 / 810.4	23.61
Redox	F1-5	White	LYATVDLER heavy y6	Standard 2	LYATVDLER	2y6	543.7 / 739.4	23.73
Redox	F1-5	White	LYATVDLER heavy y3	Standard 2	LYATVDLER	2y3	543.7 / 424.3	23.73
Redox	F1-5	White	SGGDITIGELLK heavy y7	Standard 1	SGGDITIGELLK	2y7	605.8 / 781.5	29.82
Redox	F1-5	White	SGGDITIGELLK heavy y6	Standard 1	SGGDITIGELLK	2y6	605.8 / 680.4	29.82
Redox	F1-5	White	SGGDITIGELLK heavy y5	Standard 1	SGGDITIGELLK	2y7	605.8 / 567.4	29.82
Redox	F1-5	White	Ascorbate peroxidase [fragaria x ananassa] _ BAG38688.1.EGLLQLPTDK.2y6	Ascorbate peroxidase [fragaria x ananassa] _ BAG38688.1	EGLLQLPTDK	2y5	557.3 / 701.4	26.76
Redox	F1-5	White	Ascorbate peroxidase [fragaria x ananassa] _ BAG38688.1.EGLLQLPTDK.2y7	Ascorbate peroxidase [fragaria x ananassa] _ BAG38688.1	EGLLQLPTDK	2y7	557.3 / 814.5	26.95
Redox	F1-5	White	Ascorbate peroxidase [fragaria x ananassa] _ BAG38688.1.EGLLQLPTDK.2y4	Ascorbate peroxidase [fragaria x ananassa] _ BAG38688.1	EGLLQLPTDK	2y4	557.3 / 460.2	26.9
Redox	F1-5	White	Ascorbate peroxidase [fragaria x ananassa] _ BAG38688.1.EGLLQLPTDK.2y5	Ascorbate peroxidase [fragaria x ananassa] _ BAG38688.1	EGLLQLPTDK	2y5	557.3 / 573.3	26.86
Redox	F1-5	White	APX [Fragaria x ananassa]__AAD41404.YAADEDAFFADYALAHQR.3y10	APX [Fragaria x ananassa]__AAD41404	YAADEDAFFADYALAHQR_3	3y10	692.0 / 1191.6	28.91
Redox	F1-5	White	APX [Fragaria x ananassa]__AAD41404.YAADEDAFFADYALAHQR.3y8	APX [Fragaria x ananassa]__AAD41404	YAADEDAFFADYALAHQR_3	3y8	692.0 / 973.5	28.91
Redox	F1-5	White	APX [Fragaria x ananassa]__AAD41404.YAADEDAFFADYALAHQR.3y9	APX [Fragaria x ananassa]__AAD41404	YAADEDAFFADYALAHQR_3	3y9	692.0 / 1044.5	29
Redox	F1-5	White	putative ascorbate [Atropa_CAC40745.AIDEYDYLPYFYSR.2y6	putative ascorbate [Atropa_CAC40745	AIDEYDYLPYFYSR	2y6	907.9 / 832.4	34.94
Redox	F1-5	White	putative ascorbate [Atropa_CAC40745.AIDEYDYLPYFYSR.2y8	putative ascorbate [Atropa_CAC40745	AIDEYDYLPYFYSR	2y8	907.9 / 1108.6	35.04
Redox	F1-5	White	putative ascorbate [Atropa_CAC40745.AIDEYDYLPYFYSR.2y7	putative ascorbate [Atropa_CAC40745	AIDEYDYLPYFYSR	2y7	907.9 / 945.5	34.94
Redox	F1-5	White	Predicted: glutathione reductase, cytosolic [fragaria vesca subsp. Vesca]_XP_004296631.1.IVGPNEVEVTQLDGTK.2y9	Predicted: glutathione reductase, cytosolic [fragaria vesca subsp. Vesca]_XP_004296631.1	IVGPNEVEVTQLDGTK	2y9	850.0 / 990.5	25.23
Redox	F1-5	White	Predicted: glutathione reductase, cytosolic [fragaria vesca subsp. Vesca]_XP_004296631.1.IVGPNEVEVTQLDGTK.2y8	Predicted: glutathione reductase, cytosolic [fragaria vesca subsp. Vesca]_XP_004296631.1	IVGPNEVEVTQLDGTK	2y8	850.0 / 861.5	25.23
Redox	F1-5	White	Predicted: glutathione reductase, cytosolic [fragaria vesca subsp. Vesca]_XP_004296631.1.IVGPNEVEVTQLDGTK.2y7	Predicted: glutathione reductase, cytosolic [fragaria vesca subsp. Vesca]_XP_004296631.1	IVGPNEVEVTQLDGTK	2y7	850.0 / 762.4	25.23
Redox	F1-5	White	Predicted: glutathione reductase, cytosolic [fragaria vesca subsp. Vesca]_XP_004296631.1.LNLEAVGVEVDK.2y8	Predicted: glutathione reductase, cytosolic [fragaria vesca subsp. Vesca]_XP_004296631.1	LNLEAVGVEVDK	2y8	643.3 / 816.5	17.6
Redox	F1-5	White	Predicted: glutathione reductase, cytosolic [fragaria vesca subsp. Vesca]_XP_004296631.1.LNLEAVGVEVDK.2y7	Predicted: glutathione reductase, cytosolic [fragaria vesca subsp. Vesca]_XP_004296631.1	LNLEAVGVEVDK	2y7	643.3 / 745.4	17.73
Redox	F1-5	White	Predicted: glutathione reductase, cytosolic [fragaria vesca subsp. Vesca]_XP_004296631.1.LNLEAVGVEVDK.2y6	Predicted: glutathione reductase, cytosolic [fragaria vesca subsp. Vesca]_XP_004296631.1	LNLEAVGVEVDK	2y6	643.3 / 646.3	17.6
Redox	F1-5	White	glutathione peroxidase 6 [Fragaria x ananassa]_AGI65625.1.GNDVDLSTYK.2y8	glutathione peroxidase 6 [Fragaria x ananassa]_AGI65625.1	GNDVDLSTYK	2y8	556.3 / 940.5	20.13
Redox	F1-5	White	glutathione peroxidase 6 [Fragaria x ananassa]_AGI65625.1.GNDVDLSTYK.2y6	glutathione peroxidase 6 [Fragaria x ananassa]_AGI65625.1	GNDVDLSTYK	2y6	556.3 / 726.4	20.13
Redox	F1-5	White	glutathione peroxidase 6 [Fragaria x ananassa]_AGI65625.1.GNDVDLSTYK.2y5	glutathione peroxidase 6 [Fragaria x ananassa]_AGI65625.1	GNDVDLSTYK	2y5	556.3 / 611.3	20.22
Redox	F1-5	White	glutathion S-transfer sativum]__BAC81649.LAAWIEELNK.2y5	glutathion S-transfer sativum]__BAC81649	LAAWIEELNK	2y5	593.8 / 632.3	29
Redox	F1-5	White	glutathion S-transfer sativum]__BAC81649.LAAWIEELNK.2y6	glutathion S-transfer sativum]__BAC81649	LAAWIEELNK	2y6	593.8 / 745.4	29
Redox	F1-5	White	glutathion S-transfer sativum]__BAC81649.LAAWIEELNK.2y8	glutathion S-transfer sativum]__BAC81649	LAAWIEELNK	2y8	593.8 / 1002.5	29
Redox	F1-5	White	predicted: monodehydroascorbate reductase, seedling isozyme [fragaria vesca subsp. vesca]_XP_004303012.1.TSVPDVYAVGDVATFPLK.2y12	predicted: monodehydroascorbate reductase, seedling isozyme [fragaria vesca subsp. vesca]_XP_004303012.1	TSVPDVYAVGDVATFPLK	2y12	940.0 / 1280.7	32.31
Redox	F1-5	White	predicted: monodehydroascorbate reductase, seedling isozyme [fragaria vesca subsp. vesca]_XP_004303012.1.TSVPDVYAVGDVATFPLK.2y9	predicted: monodehydroascorbate reductase, seedling isozyme [fragaria vesca subsp. vesca]_XP_004303012.1	TSVPDVYAVGDVATFPLK	2y9	940.0 / 947.5	32.22
Redox	F1-5	White	predicted: monodehydroascorbate reductase, seedling isozyme [fragaria vesca subsp. vesca]_XP_004303012.1.TSVPDVYAVGDVATFPLK.2y3	predicted: monodehydroascorbate reductase, seedling isozyme [fragaria vesca subsp. vesca]_XP_004303012.1	TSVPDVYAVGDVATFPLK	2y3	940.0 / 357.3	32.22
Redox	F1-5	White	Monodehydr reductase; AltName:_Q43497.SVDEYDYLPYFYSR.2y8	Monodehydr reductase. AltName:_Q43497	SVDEYDYLPYFYSR	2y8	908.9 / 1108.6	34.82
Redox	F1-5	White	Monodehydr reductase; AltName:_Q43497.SVDEYDYLPYFYSR.2y9	Monodehydr reductase. AltName:_Q43497	SVDEYDYLPYFYSR	2y9	908.9 / 1223.6	34.94
Redox	F1-5	White	Monodehydr reductase; AltName:_Q43497.SVDEYDYLPYFYSR.2y6	Monodehydr reductase. AltName:_Q43497	SVDEYDYLPYFYSR	2y6	908.9 / 832.4	34.82
Redox	F1-5	White	Monodehydr reductase; AltName:_Q43497.SVDEYDYLPYFYSR.2y7	Monodehydr reductase. AltName:_Q43497	SVDEYDYLPYFYSR	2y7	908.9 / 945.5	34.94
Redox	F1-5	White	dehydoasco reductase, bucharica]__CAQ63270.SKDPSDGSEQALLNELK.2y9	dehydoasco reductase. bucharica]__CAQ63270	SKDPSDGSEQALLNELK	2y9	916.0 / 1057.6	22.98
Redox	F1-5	White	dehydoasco reductase, bucharica]__CAQ63270.SKDPSDGSEQALLNELK.2y10	dehydoasco reductase. bucharica]__CAQ63270	SKDPSDGSEQALLNELK	2y10	916.0 / 1144.6	37.05
Redox	F1-5	White	dehydoasco reductase, bucharica]__CAQ63270.SKDPSDGSEQALLNELK.2y8	dehydoasco reductase. bucharica]__CAQ63270	SKDPSDGSEQALLNELK	2y8	916.0 / 928.5	37.15
Redox	F1-5	White	dehydoasco reductase, bucharica]__CAQ63270.SKDPSDGSEQALLNELK.3y7	dehydoasco reductase. bucharica]__CAQ63270	SKDPSDGSEQALLNELK_3	3y7	611.0 / 800.5	16.93
Redox	F1-5	White	dehydoasco reductase, bucharica]__CAQ63270.SKDPSDGSEQALLNELK.3y6	dehydoasco reductase. bucharica]__CAQ63270	SKDPSDGSEQALLNELK_3	3y6	611.0 / 729.5	12.56
Redox	F1-5	White	dehydoasco reductase, bucharica]__CAQ63270.SKDPSDGSEQALLNELK.3y5	dehydoasco reductase. bucharica]__CAQ63270	SKDPSDGSEQALLNELK_3	3y5	611.0 / 616.4	26.01
Redox	F1-5	White	Mn-superoxide dismutase [Fragaria x ananassa]_ AGI65627.1.LVVETTANQDPLVTK.2y9	Mn-superoxide dismutase [Fragaria x ananassa]_ AGI65627.1	LVVETTANQDPLVTK	2y9	814.5 / 985.5	23.83
Redox	F1-5	White	Mn-superoxide dismutase [Fragaria x ananassa]_ AGI65627.1.LVVETTANQDPLVTK.2y5	Mn-superoxide dismutase [Fragaria x ananassa]_ AGI65627.1	LVVETTANQDPLVTK	2y5	814.5 / 557.4	23.39
Redox	F1-5	White	Mn-superoxide dismutase [Fragaria x ananassa]_ AGI65627.1.LVVETTANQDPLVTK.2y8	Mn-superoxide dismutase [Fragaria x ananassa]_ AGI65627.1	LVVETTANQDPLVTK	2y8	814.5 / 914.5	23.39
Redox	F1-5	White	perdicted: superoxide dismutase [Cu-Zn], choloplastic [Fragaria vesca subsp. Vesca]_XP_004287550.1.ALVVHELEDDLGK.2y3	perdicted: superoxide dismutase [Cu-Zn], choloplastic [Fragaria vesca subsp. Vesca]_XP_004287550.1	ALVVHELEDDLGK	2y3	719.4 / 317.2	27.26
Redox	F1-5	White	perdicted: superoxide dismutase [Cu-Zn], choloplastic [Fragaria vesca subsp. Vesca]_XP_004287550.1.ALVVHELEDDLGK.2y4	perdicted: superoxide dismutase [Cu-Zn], choloplastic [Fragaria vesca subsp. Vesca]_XP_004287550.1	ALVVHELEDDLGK	2y4	719.4 / 432.3	33.96
Redox	F1-5	White	perdicted: superoxide dismutase [Cu-Zn], choloplastic [Fragaria vesca subsp. Vesca]_XP_004287550.1.ALVVHELEDDLGK.2y9	perdicted: superoxide dismutase [Cu-Zn], choloplastic [Fragaria vesca subsp. Vesca]_XP_004287550.1	ALVVHELEDDLGK	2y9	719.4 / 1055.5	25.32
Redox	F1-5	White	catalase [Fragaria x ananassa]_AGI65617.1.TWPEDILPLQPVGR.2y12	catalase [Fragaria x ananassa]_AGI65617.1	TWPEDILPLQPVGR	2y12	810.9 / 1333.8	34.2
Redox	F1-5	White	catalase [Fragaria x ananassa]_AGI65617.1.TWPEDILPLQPVGR.2y7	catalase [Fragaria x ananassa]_AGI65617.1	TWPEDILPLQPVGR	2y7	810.9 / 766.5	34.24
Redox	F1-5	White	catalase [Fragaria x ananassa]_AGI65617.1.TWPEDILPLQPVGR.2y4	catalase [Fragaria x ananassa]_AGI65617.1	TWPEDILPLQPVGR	2y4	810.9 / 428.3	34.2
Redox	F1-5	White	catalase [Fragaria x ananassa]_AGI65617.1.DEEVNYFPSR.2y6	catalase [Fragaria x ananassa]_AGI65617.1	DEEVNYFPSR	2y6	628.3 / 783.4	23.92
Redox	F1-5	White	catalase [Fragaria x ananassa]_AGI65617.1.DEEVNYFPSR.2y7	catalase [Fragaria x ananassa]_AGI65617.1	DEEVNYFPSR	2y7	628.3 / 882.5	23.92
Redox	F1-5	White	catalase [Fragaria x ananassa]_AGI65617.1.DEEVNYFPSR.2y5	catalase [Fragaria x ananassa]_AGI65617.1	DEEVNYFPSR	2y5	628.3 / 669.3	24
Redox	F1-5	White	catalase [Fragaria x ananassa]_AGI65617.1.DEEVNYFPSR.2y3	catalase [Fragaria x ananassa]_AGI65617.1	DEEVNYFPSR	2y3	628.3 / 359.2	24
Redox	F1-5	White	catalase [Fragaria x ananassa]_AGI65617.1.EGNFDLVGNNFPVFFVR.2y10	catalase [Fragaria x ananassa]_AGI65617.1	EGNFDLVGNNFPVFFVR	2y10	986.0 / 1196.6	37.37
Redox	F1-5	White	catalase [Fragaria x ananassa]_AGI65617.1.EGNFDLVGNNFPVFFVR.2y11	catalase [Fragaria x ananassa]_AGI65617.1	EGNFDLVGNNFPVFFVR	2y11	986.0 / 1295.7	37.27
Redox	F1-5	White	catalase [Fragaria x ananassa]_AGI65617.1.EGNFDLVGNNFPVFFVR.3y7	catalase [Fragaria x ananassa]_AGI65617.1	EGNFDLVGNNFPVFFVR_3	3y7	657.7 / 911.5	37.3
Redox	F1-5	White	catalase [Fragaria x ananassa]_AGI65617.1.EGNFDLVGNNFPVFFVR.3y6	catalase [Fragaria x ananassa]_AGI65617.1	EGNFDLVGNNFPVFFVR_3	3y6	657.7 / 764.5	37.37
Redox	F1-5	White	catalase [Fragaria x ananassa]_AGI65617.1.EGNFDLVGNNFPVFFVR.3y5	catalase [Fragaria x ananassa]_AGI65617.1	EGNFDLVGNNFPVFFVR_3	3y5	657.7 / 667.4	37.3
Redox	F1-5	White	putative thioredoxi arrhiza]__ADA67935.HVPGFIEGADELK.2y8	putative thioredoxi arrhiza]__ADA67935	HVPGFIEGADELK	2y8	706.4 / 874.5	26.6
Redox	F1-5	White	putative thioredoxi arrhiza]__ADA67935.HVPGFIEGADELK.2y9	putative thioredoxi arrhiza]__ADA67935	HVPGFIEGADELK	2y9	706.4 / 1021.5	26.86
Redox	F1-5	White	putative thioredoxi arrhiza]__ADA67935.HVPGFIEGADELK.2y7	putative thioredoxi arrhiza]__ADA67935	HVPGFIEGADELK	2y7	706.4 / 761.4	26.3
Redox	F1-5	White	putative thioredoxi arrhiza]__ADA67935.HVPGFIEGADELK.2y11	putative thioredoxi arrhiza]__ADA67935	HVPGFIEGADELK	2y11	706.4 / 1175.6	26.67
Redox	F1-5	White	predicted; peroxiredoxin-2B, mitochondrial [fragaria vesca subsp. Vesca]_XP_004299990.1.AANVESGGEFTVSSADDILK.3y8	predicted; peroxiredoxin-2B, mitochondrial [fragaria vesca subsp. Vesca]_XP_004299990.1	AANVESGGEFTVSSADDILK_3	3y8	670.7 / 848.4	28.66
Redox	F1-5	White	predicted; peroxiredoxin-2B, mitochondrial [fragaria vesca subsp. Vesca]_XP_004299990.1.AANVESGGEFTVSSADDILK.3y7	predicted; peroxiredoxin-2B, mitochondrial [fragaria vesca subsp. Vesca]_XP_004299990.1	AANVESGGEFTVSSADDILK_3	3y7	670.7 / 761.4	28.47
Redox	F1-5	White	predicted; peroxiredoxin-2B, mitochondrial [fragaria vesca subsp. Vesca]_XP_004299990.1.AANVESGGEFTVSSADDILK.3y6	predicted; peroxiredoxin-2B, mitochondrial [fragaria vesca subsp. Vesca]_XP_004299990.1	AANVESGGEFTVSSADDILK_3	3y6	670.7 / 674.4	28.6
Redox	F1-5	White	predicted; peroxiredoxin-2F, mitochondrial [fragaria vesca subsp. Vesca]_XP_004296922.1.SWDEGVSSK.2y7	predicted; peroxiredoxin-2F, mitochondrial [fragaria vesca subsp. Vesca]_XP_004296922.1	SWDEGVSSK	2y7	497.7 / 721.3	17.41
Redox	F1-5	White	predicted; peroxiredoxin-2F, mitochondrial [fragaria vesca subsp. Vesca]_XP_004296922.1.SWDEGVSSK.2y8	predicted; peroxiredoxin-2F, mitochondrial [fragaria vesca subsp. Vesca]_XP_004296922.1	SWDEGVSSK	2y8	497.7 / 907.4	17.51
Redox	F1-5	White	predicted; peroxiredoxin-2F, mitochondrial [fragaria vesca subsp. Vesca]_XP_004296922.1.SWDEGVSSK.2y6	predicted; peroxiredoxin-2F, mitochondrial [fragaria vesca subsp. Vesca]_XP_004296922.1	SWDEGVSSK	2y6	497.7 / 606.3	17.2
Redox	F1-5	White	predicted; peroxiredoxin-2F, mitochondrial [fragaria vesca subsp. Vesca]_XP_004296922.1.VLNVEEAPSDFK.2y8	predicted; peroxiredoxin-2F, mitochondrial [fragaria vesca subsp. Vesca]_XP_004296922.1	VLNVEEAPSDFK	2y8	674.3 / 922.4	24.2
Redox	F1-5	White	predicted; peroxiredoxin-2F, mitochondrial [fragaria vesca subsp. Vesca]_XP_004296922.1.VLNVEEAPSDFK.2y9	predicted; peroxiredoxin-2F, mitochondrial [fragaria vesca subsp. Vesca]_XP_004296922.1	VLNVEEAPSDFK	2y9	674.3 / 1021.5	24.2
Redox	F1-5	White	predicted; peroxiredoxin-2F, mitochondrial [fragaria vesca subsp. Vesca]_XP_004296922.1.VLNVEEAPSDFK.2y7	predicted; peroxiredoxin-2F, mitochondrial [fragaria vesca subsp. Vesca]_XP_004296922.1	VLNVEEAPSDFK	2y7	674.3 / 793.4	24.06
Redox	F1-5	White	1-Cys peroxiredo ananassa]__AAV33451.IATPANWKPGDDVVISPTVSQEEAQK.3y10	1-Cys peroxiredo ananassa]__AAV33451	IATPANWKPGDDVVISPTVSQEEAQK_3	3y10	927.5 / 1116.6	26.1
Redox	F1-5	White	1-Cys peroxiredo ananassa]__AAV33451.IATPANWKPGDDVVISPTVSQEEAQK.3y11	1-Cys peroxiredo ananassa]__AAV33451	IATPANWKPGDDVVISPTVSQEEAQK_3	3y11	927.5 / 1203.6	26.1
Redox	F1-5	White	1-Cys peroxiredo ananassa]__AAV33451.IATPANWKPGDDVVISPTVSQEEAQK.3y12	1-Cys peroxiredo ananassa]__AAV33451	IATPANWKPGDDVVISPTVSQEEAQK_3	3y12	927.5 / 1316.7	26.1
Redox	F1-5	White	alternativ oxidase thaliana]__NP_188875.ALLEEAENER.2y7	alternativ oxidase thaliana]__NP_188875	ALLEEAENER	2y7	587.3 / 876.4	21.14
Redox	F1-5	White	alternativ oxidase thaliana]__NP_188875.ALLEEAENER.2y5	alternativ oxidase thaliana]__NP_188875	ALLEEAENER	2y5	587.3 / 618.3	21.14
Redox	F1-5	White	alternativ oxidase thaliana]__NP_188875.ALLEEAENER.2y6	alternativ oxidase thaliana]__NP_188875	ALLEEAENER	2y6	587.3 / 747.3	21
Redox	F1-5	White	mitochondr alternativ vinifera]__ACI28866.DIDSGKIENVPAPAIAIDYWR.3y7	mitocHoneoyedr alternativ vinifera]__ACI28866	DIDSGKIENVPAPAIAIDYWR_3	3y7	781.7 / 936.5	26.1
Redox	F1-5	White	mitochondr alternativ vinifera]__ACI28866.DIDSGKIENVPAPAIAIDYWR.3y8	mitocHoneoyedr alternativ vinifera]__ACI28866	DIDSGKIENVPAPAIAIDYWR_3	3y8	781.7 / 1007.5	22.79
Redox	F1-5	White	mitochondr alternativ vinifera]__ACI28866.DIDSGKIENVPAPAIAIDYWR.3y9	mitocHoneoyedr alternativ vinifera]__ACI28866	DIDSGKIENVPAPAIAIDYWR_3	3y9	781.7 / 1104.6	16.75
Redox	F1-5	White	mitochondr alternativ vinifera]__ACI28866.DIDSGKIENVPAPAIAIDYWR.3y11	mitocHoneoyedr alternativ vinifera]__ACI28866	DIDSGKIENVPAPAIAIDYWR_3	3y11	781.7 / 1272.7	23.83
Redox	F1-5	White	aldo/keto reductase ananassa]__AAV28174.EELVTATGPYK.2y4	aldo/keto reductase ananassa]__AAV28174	EELVTATGPYK	2y4	604.3 / 464.3	21.14
Redox	F1-5	White	aldo/keto reductase ananassa]__AAV28174.EELVTATGPYK.2y7	aldo/keto reductase ananassa]__AAV28174	EELVTATGPYK	2y7	604.3 / 737.4	21.14
Redox	F1-5	White	aldo/keto reductase ananassa]__AAV28174.EELVTATGPYK.2y8	aldo/keto reductase ananassa]__AAV28174	EELVTATGPYK	2y8	604.3 / 836.5	21.14
Redox	F1-5	White	aldo/keto reductase ananassa]__AAV28174.TATQIPEVVLESSNGR.2y9	aldo/keto reductase ananassa]__AAV28174	TATQIPEVVLESSNGR	2y9	850.9 / 960.5	26.23
Redox	F1-5	White	aldo/keto reductase ananassa]__AAV28174.TATQIPEVVLESSNGR.2y11	aldo/keto reductase ananassa]__AAV28174	TATQIPEVVLESSNGR	2y11	850.9 / 1186.6	26.32
Redox	F1-5	White	aldo/keto reductase ananassa]__AAV28174.TATQIPEVVLESSNGR.2y8	aldo/keto reductase ananassa]__AAV28174	TATQIPEVVLESSNGR	2y8	850.9 / 861.4	26.32
Redox	F1-5	White	aldo/keto reductase, communis]__XP_002512220.YIGLSEASPDTIR.2y9	aldo/keto reductase. communis]__XP_002512220	YIGLSEASPDTIR	2y9	711.4 / 975.5	24.79
Redox	F1-5	White	aldo/keto reductase, communis]__XP_002512220.YIGLSEASPDTIR.2y7	aldo/keto reductase. communis]__XP_002512220	YIGLSEASPDTIR	2y7	711.4 / 759.4	24.79
Redox	F1-5	White	aldo/keto reductase, communis]__XP_002512220.YIGLSEASPDTIR.2y11	aldo/keto reductase. communis]__XP_002512220	YIGLSEASPDTIR	2y11	711.4 / 1145.6	24.79
Redox	F1-5	White	thioredoxi fold hypogaea]__ABI84254.YTHDLGLELDLSEK.2y9	thioredoxi fold hypogaea]__ABI84254	YTHDLGLELDLSEK	2y9	816.9 / 1003.5	26.45
Redox	F1-5	White	thioredoxi fold hypogaea]__ABI84254.YTHDLGLELDLSEK.2y4	thioredoxi fold hypogaea]__ABI84254	YTHDLGLELDLSEK	2y4	816.9 / 476.3	26.54
Redox	F1-5	White	thioredoxi fold hypogaea]__ABI84254.YTHDLGLELDLSEK.2b4	thioredoxi fold hypogaea]__ABI84254	YTHDLGLELDLSEK	2b4	816.9 / 517.2	26.45
Redox	F1-5	White	lactoylglu lyase hirsutum]__ACJ11750.TVLVDNEDFLKELK.2y10	lactoylglu lyase hirsutum]__ACJ11750	TVLVDNEDFLKELK	2y10	832.0 / 1250.6	32.43
Redox	F1-5	White	lactoylglu lyase hirsutum]__ACJ11750.TVLVDNEDFLKELK.2y5	lactoylglu lyase hirsutum]__ACJ11750	TVLVDNEDFLKELK	2y5	832.0 / 630.4	32.43
Redox	F1-5	White	lactoylglu lyase hirsutum]__ACJ11750.TVLVDNEDFLKELK.2y4	lactoylglu lyase hirsutum]__ACJ11750	TVLVDNEDFLKELK	2y4	832.0 / 517.3	32.43
Redox	F1-5	White	cytosolic ascorbate annuum]__AAY21068.SGFEGPWTTNPLIFDNSYFK.3y10	cytosolic ascorbate annuum]__AAY21068	SGFEGPWTTNPLIFDNSYFK_3	3y10	774.0 / 1243.6	29.82
Redox	F1-5	White	cytosolic ascorbate annuum]__AAY21068.SGFEGPWTTNPLIFDNSYFK.3y7	cytosolic ascorbate annuum]__AAY21068	SGFEGPWTTNPLIFDNSYFK_3	3y7	774.0 / 920.4	21.68
Redox	F1-5	White	cytosolic ascorbate annuum]__AAY21068.SGFEGPWTTNPLIFDNSYFK.3y9	cytosolic ascorbate annuum]__AAY21068	SGFEGPWTTNPLIFDNSYFK_3	3y9	774.0 / 1146.6	33.53
Redox	F1-5	White	cytosolic ascorbate annuum]__AAY21068.SGFEGPWTTNPLIFDNSYFK.3y8	cytosolic ascorbate annuum]__AAY21068	SGFEGPWTTNPLIFDNSYFK_3	3y8	774.0 / 1033.5	25.82
Redox	F1-5	Red	LYATVDLER heavy y7	Standard 2	LYATVDLER	2y7	543.7 / 810.4	23.61
Redox	F1-5	Red	LYATVDLER heavy y6	Standard 2	LYATVDLER	2y6	543.7 / 739.4	23.73
Redox	F1-5	Red	LYATVDLER heavy y3	Standard 2	LYATVDLER	2y3	543.7 / 424.3	23.73
Redox	F1-5	Red	SGGDITIGELLK heavy y7	Standard 1	SGGDITIGELLK	2y7	605.8 / 781.5	29.82
Redox	F1-5	Red	SGGDITIGELLK heavy y6	Standard 1	SGGDITIGELLK	2y6	605.8 / 680.4	29.82
Redox	F1-5	Red	SGGDITIGELLK heavy y5	Standard 1	SGGDITIGELLK	2y7	605.8 / 567.4	29.82
Redox	F1-5	Red	Ascorbate peroxidase [fragaria x ananassa] _ BAG38688.1.EGLLQLPTDK.2y6	Ascorbate peroxidase [fragaria x ananassa] _ BAG38688.1	EGLLQLPTDK	2y5	557.3 / 701.4	26.76
Redox	F1-5	Red	Ascorbate peroxidase [fragaria x ananassa] _ BAG38688.1.EGLLQLPTDK.2y7	Ascorbate peroxidase [fragaria x ananassa] _ BAG38688.1	EGLLQLPTDK	2y7	557.3 / 814.5	26.95
Redox	F1-5	Red	Ascorbate peroxidase [fragaria x ananassa] _ BAG38688.1.EGLLQLPTDK.2y4	Ascorbate peroxidase [fragaria x ananassa] _ BAG38688.1	EGLLQLPTDK	2y4	557.3 / 460.2	26.9
Redox	F1-5	Red	Ascorbate peroxidase [fragaria x ananassa] _ BAG38688.1.EGLLQLPTDK.2y5	Ascorbate peroxidase [fragaria x ananassa] _ BAG38688.1	EGLLQLPTDK	2y5	557.3 / 573.3	26.86
Redox	F1-5	Red	APX [Fragaria x ananassa]__AAD41404.YAADEDAFFADYALAHQR.3y10	APX [Fragaria x ananassa]__AAD41404	YAADEDAFFADYALAHQR_3	3y10	692.0 / 1191.6	28.91
Redox	F1-5	Red	APX [Fragaria x ananassa]__AAD41404.YAADEDAFFADYALAHQR.3y8	APX [Fragaria x ananassa]__AAD41404	YAADEDAFFADYALAHQR_3	3y8	692.0 / 973.5	28.91
Redox	F1-5	Red	APX [Fragaria x ananassa]__AAD41404.YAADEDAFFADYALAHQR.3y9	APX [Fragaria x ananassa]__AAD41404	YAADEDAFFADYALAHQR_3	3y9	692.0 / 1044.5	29
Redox	F1-5	Red	putative ascorbate [Atropa_CAC40745.AIDEYDYLPYFYSR.2y6	putative ascorbate [Atropa_CAC40745	AIDEYDYLPYFYSR	2y6	907.9 / 832.4	34.94
Redox	F1-5	Red	putative ascorbate [Atropa_CAC40745.AIDEYDYLPYFYSR.2y8	putative ascorbate [Atropa_CAC40745	AIDEYDYLPYFYSR	2y8	907.9 / 1108.6	35.04
Redox	F1-5	Red	putative ascorbate [Atropa_CAC40745.AIDEYDYLPYFYSR.2y7	putative ascorbate [Atropa_CAC40745	AIDEYDYLPYFYSR	2y7	907.9 / 945.5	34.94
Redox	F1-5	Red	Predicted: glutathione reductase, cytosolic [fragaria vesca subsp. Vesca]_XP_004296631.1.IVGPNEVEVTQLDGTK.2y9	Predicted: glutathione reductase, cytosolic [fragaria vesca subsp. Vesca]_XP_004296631.1	IVGPNEVEVTQLDGTK	2y9	850.0 / 990.5	25.23
Redox	F1-5	Red	Predicted: glutathione reductase, cytosolic [fragaria vesca subsp. Vesca]_XP_004296631.1.IVGPNEVEVTQLDGTK.2y8	Predicted: glutathione reductase, cytosolic [fragaria vesca subsp. Vesca]_XP_004296631.1	IVGPNEVEVTQLDGTK	2y8	850.0 / 861.5	25.23
Redox	F1-5	Red	Predicted: glutathione reductase, cytosolic [fragaria vesca subsp. Vesca]_XP_004296631.1.IVGPNEVEVTQLDGTK.2y7	Predicted: glutathione reductase, cytosolic [fragaria vesca subsp. Vesca]_XP_004296631.1	IVGPNEVEVTQLDGTK	2y7	850.0 / 762.4	25.23
Redox	F1-5	Red	Predicted: glutathione reductase, cytosolic [fragaria vesca subsp. Vesca]_XP_004296631.1.LNLEAVGVEVDK.2y8	Predicted: glutathione reductase, cytosolic [fragaria vesca subsp. Vesca]_XP_004296631.1	LNLEAVGVEVDK	2y8	643.3 / 816.5	17.6
Redox	F1-5	Red	Predicted: glutathione reductase, cytosolic [fragaria vesca subsp. Vesca]_XP_004296631.1.LNLEAVGVEVDK.2y7	Predicted: glutathione reductase, cytosolic [fragaria vesca subsp. Vesca]_XP_004296631.1	LNLEAVGVEVDK	2y7	643.3 / 745.4	17.73
Redox	F1-5	Red	Predicted: glutathione reductase, cytosolic [fragaria vesca subsp. Vesca]_XP_004296631.1.LNLEAVGVEVDK.2y6	Predicted: glutathione reductase, cytosolic [fragaria vesca subsp. Vesca]_XP_004296631.1	LNLEAVGVEVDK	2y6	643.3 / 646.3	17.6
Redox	F1-5	Red	glutathione peroxidase 6 [Fragaria x ananassa]_AGI65625.1.GNDVDLSTYK.2y8	glutathione peroxidase 6 [Fragaria x ananassa]_AGI65625.1	GNDVDLSTYK	2y8	556.3 / 940.5	20.13
Redox	F1-5	Red	glutathione peroxidase 6 [Fragaria x ananassa]_AGI65625.1.GNDVDLSTYK.2y6	glutathione peroxidase 6 [Fragaria x ananassa]_AGI65625.1	GNDVDLSTYK	2y6	556.3 / 726.4	20.13
Redox	F1-5	Red	glutathione peroxidase 6 [Fragaria x ananassa]_AGI65625.1.GNDVDLSTYK.2y5	glutathione peroxidase 6 [Fragaria x ananassa]_AGI65625.1	GNDVDLSTYK	2y5	556.3 / 611.3	20.22
Redox	F1-5	Red	glutathion S-transfer sativum]__BAC81649.LAAWIEELNK.2y5	glutathion S-transfer sativum]__BAC81649	LAAWIEELNK	2y5	593.8 / 632.3	29
Redox	F1-5	Red	glutathion S-transfer sativum]__BAC81649.LAAWIEELNK.2y6	glutathion S-transfer sativum]__BAC81649	LAAWIEELNK	2y6	593.8 / 745.4	29
Redox	F1-5	Red	glutathion S-transfer sativum]__BAC81649.LAAWIEELNK.2y8	glutathion S-transfer sativum]__BAC81649	LAAWIEELNK	2y8	593.8 / 1002.5	29
Redox	F1-5	Red	predicted: monodehydroascorbate reductase, seedling isozyme [fragaria vesca subsp. vesca]_XP_004303012.1.TSVPDVYAVGDVATFPLK.2y12	predicted: monodehydroascorbate reductase, seedling isozyme [fragaria vesca subsp. vesca]_XP_004303012.1	TSVPDVYAVGDVATFPLK	2y12	940.0 / 1280.7	32.31
Redox	F1-5	Red	predicted: monodehydroascorbate reductase, seedling isozyme [fragaria vesca subsp. vesca]_XP_004303012.1.TSVPDVYAVGDVATFPLK.2y9	predicted: monodehydroascorbate reductase, seedling isozyme [fragaria vesca subsp. vesca]_XP_004303012.1	TSVPDVYAVGDVATFPLK	2y9	940.0 / 947.5	32.22
Redox	F1-5	Red	predicted: monodehydroascorbate reductase, seedling isozyme [fragaria vesca subsp. vesca]_XP_004303012.1.TSVPDVYAVGDVATFPLK.2y3	predicted: monodehydroascorbate reductase, seedling isozyme [fragaria vesca subsp. vesca]_XP_004303012.1	TSVPDVYAVGDVATFPLK	2y3	940.0 / 357.3	32.22
Redox	F1-5	Red	Monodehydr reductase; AltName:_Q43497.SVDEYDYLPYFYSR.2y8	Monodehydr reductase. AltName:_Q43497	SVDEYDYLPYFYSR	2y8	908.9 / 1108.6	34.82
Redox	F1-5	Red	Monodehydr reductase; AltName:_Q43497.SVDEYDYLPYFYSR.2y9	Monodehydr reductase. AltName:_Q43497	SVDEYDYLPYFYSR	2y9	908.9 / 1223.6	34.94
Redox	F1-5	Red	Monodehydr reductase; AltName:_Q43497.SVDEYDYLPYFYSR.2y6	Monodehydr reductase. AltName:_Q43497	SVDEYDYLPYFYSR	2y6	908.9 / 832.4	34.82
Redox	F1-5	Red	Monodehydr reductase; AltName:_Q43497.SVDEYDYLPYFYSR.2y7	Monodehydr reductase. AltName:_Q43497	SVDEYDYLPYFYSR	2y7	908.9 / 945.5	34.94
Redox	F1-5	Red	dehydoasco reductase, bucharica]__CAQ63270.SKDPSDGSEQALLNELK.2y9	dehydoasco reductase. bucharica]__CAQ63270	SKDPSDGSEQALLNELK	2y9	916.0 / 1057.6	22.98
Redox	F1-5	Red	dehydoasco reductase, bucharica]__CAQ63270.SKDPSDGSEQALLNELK.2y10	dehydoasco reductase. bucharica]__CAQ63270	SKDPSDGSEQALLNELK	2y10	916.0 / 1144.6	37.05
Redox	F1-5	Red	dehydoasco reductase, bucharica]__CAQ63270.SKDPSDGSEQALLNELK.2y8	dehydoasco reductase. bucharica]__CAQ63270	SKDPSDGSEQALLNELK	2y8	916.0 / 928.5	37.15
Redox	F1-5	Red	dehydoasco reductase, bucharica]__CAQ63270.SKDPSDGSEQALLNELK.3y7	dehydoasco reductase. bucharica]__CAQ63270	SKDPSDGSEQALLNELK_3	3y7	611.0 / 800.5	16.93
Redox	F1-5	Red	dehydoasco reductase, bucharica]__CAQ63270.SKDPSDGSEQALLNELK.3y6	dehydoasco reductase. bucharica]__CAQ63270	SKDPSDGSEQALLNELK_3	3y6	611.0 / 729.5	12.56
Redox	F1-5	Red	dehydoasco reductase, bucharica]__CAQ63270.SKDPSDGSEQALLNELK.3y5	dehydoasco reductase. bucharica]__CAQ63270	SKDPSDGSEQALLNELK_3	3y5	611.0 / 616.4	26.01
Redox	F1-5	Red	Mn-superoxide dismutase [Fragaria x ananassa]_ AGI65627.1.LVVETTANQDPLVTK.2y9	Mn-superoxide dismutase [Fragaria x ananassa]_ AGI65627.1	LVVETTANQDPLVTK	2y9	814.5 / 985.5	23.83
Redox	F1-5	Red	Mn-superoxide dismutase [Fragaria x ananassa]_ AGI65627.1.LVVETTANQDPLVTK.2y5	Mn-superoxide dismutase [Fragaria x ananassa]_ AGI65627.1	LVVETTANQDPLVTK	2y5	814.5 / 557.4	23.39
Redox	F1-5	Red	Mn-superoxide dismutase [Fragaria x ananassa]_ AGI65627.1.LVVETTANQDPLVTK.2y8	Mn-superoxide dismutase [Fragaria x ananassa]_ AGI65627.1	LVVETTANQDPLVTK	2y8	814.5 / 914.5	23.39
Redox	F1-5	Red	perdicted: superoxide dismutase [Cu-Zn], choloplastic [Fragaria vesca subsp. Vesca]_XP_004287550.1.ALVVHELEDDLGK.2y3	perdicted: superoxide dismutase [Cu-Zn], choloplastic [Fragaria vesca subsp. Vesca]_XP_004287550.1	ALVVHELEDDLGK	2y3	719.4 / 317.2	27.26
Redox	F1-5	Red	perdicted: superoxide dismutase [Cu-Zn], choloplastic [Fragaria vesca subsp. Vesca]_XP_004287550.1.ALVVHELEDDLGK.2y4	perdicted: superoxide dismutase [Cu-Zn], choloplastic [Fragaria vesca subsp. Vesca]_XP_004287550.1	ALVVHELEDDLGK	2y4	719.4 / 432.3	33.96
Redox	F1-5	Red	perdicted: superoxide dismutase [Cu-Zn], choloplastic [Fragaria vesca subsp. Vesca]_XP_004287550.1.ALVVHELEDDLGK.2y9	perdicted: superoxide dismutase [Cu-Zn], choloplastic [Fragaria vesca subsp. Vesca]_XP_004287550.1	ALVVHELEDDLGK	2y9	719.4 / 1055.5	25.32
Redox	F1-5	Red	catalase [Fragaria x ananassa]_AGI65617.1.TWPEDILPLQPVGR.2y12	catalase [Fragaria x ananassa]_AGI65617.1	TWPEDILPLQPVGR	2y12	810.9 / 1333.8	34.2
Redox	F1-5	Red	catalase [Fragaria x ananassa]_AGI65617.1.TWPEDILPLQPVGR.2y7	catalase [Fragaria x ananassa]_AGI65617.1	TWPEDILPLQPVGR	2y7	810.9 / 766.5	34.24
Redox	F1-5	Red	catalase [Fragaria x ananassa]_AGI65617.1.TWPEDILPLQPVGR.2y4	catalase [Fragaria x ananassa]_AGI65617.1	TWPEDILPLQPVGR	2y4	810.9 / 428.3	34.2
Redox	F1-5	Red	catalase [Fragaria x ananassa]_AGI65617.1.DEEVNYFPSR.2y6	catalase [Fragaria x ananassa]_AGI65617.1	DEEVNYFPSR	2y6	628.3 / 783.4	23.92
Redox	F1-5	Red	catalase [Fragaria x ananassa]_AGI65617.1.DEEVNYFPSR.2y7	catalase [Fragaria x ananassa]_AGI65617.1	DEEVNYFPSR	2y7	628.3 / 882.5	23.92
Redox	F1-5	Red	catalase [Fragaria x ananassa]_AGI65617.1.DEEVNYFPSR.2y5	catalase [Fragaria x ananassa]_AGI65617.1	DEEVNYFPSR	2y5	628.3 / 669.3	24
Redox	F1-5	Red	catalase [Fragaria x ananassa]_AGI65617.1.DEEVNYFPSR.2y3	catalase [Fragaria x ananassa]_AGI65617.1	DEEVNYFPSR	2y3	628.3 / 359.2	24
Redox	F1-5	Red	catalase [Fragaria x ananassa]_AGI65617.1.EGNFDLVGNNFPVFFVR.2y10	catalase [Fragaria x ananassa]_AGI65617.1	EGNFDLVGNNFPVFFVR	2y10	986.0 / 1196.6	37.37
Redox	F1-5	Red	catalase [Fragaria x ananassa]_AGI65617.1.EGNFDLVGNNFPVFFVR.2y11	catalase [Fragaria x ananassa]_AGI65617.1	EGNFDLVGNNFPVFFVR	2y11	986.0 / 1295.7	37.27
Redox	F1-5	Red	catalase [Fragaria x ananassa]_AGI65617.1.EGNFDLVGNNFPVFFVR.3y7	catalase [Fragaria x ananassa]_AGI65617.1	EGNFDLVGNNFPVFFVR_3	3y7	657.7 / 911.5	37.3
Redox	F1-5	Red	catalase [Fragaria x ananassa]_AGI65617.1.EGNFDLVGNNFPVFFVR.3y6	catalase [Fragaria x ananassa]_AGI65617.1	EGNFDLVGNNFPVFFVR_3	3y6	657.7 / 764.5	37.37
Redox	F1-5	Red	catalase [Fragaria x ananassa]_AGI65617.1.EGNFDLVGNNFPVFFVR.3y5	catalase [Fragaria x ananassa]_AGI65617.1	EGNFDLVGNNFPVFFVR_3	3y5	657.7 / 667.4	37.3
Redox	F1-5	Red	putative thioredoxi arrhiza]__ADA67935.HVPGFIEGADELK.2y8	putative thioredoxi arrhiza]__ADA67935	HVPGFIEGADELK	2y8	706.4 / 874.5	26.6
Redox	F1-5	Red	putative thioredoxi arrhiza]__ADA67935.HVPGFIEGADELK.2y9	putative thioredoxi arrhiza]__ADA67935	HVPGFIEGADELK	2y9	706.4 / 1021.5	26.86
Redox	F1-5	Red	putative thioredoxi arrhiza]__ADA67935.HVPGFIEGADELK.2y7	putative thioredoxi arrhiza]__ADA67935	HVPGFIEGADELK	2y7	706.4 / 761.4	26.3
Redox	F1-5	Red	putative thioredoxi arrhiza]__ADA67935.HVPGFIEGADELK.2y11	putative thioredoxi arrhiza]__ADA67935	HVPGFIEGADELK	2y11	706.4 / 1175.6	26.67
Redox	F1-5	Red	predicted; peroxiredoxin-2B, mitochondrial [fragaria vesca subsp. Vesca]_XP_004299990.1.AANVESGGEFTVSSADDILK.3y8	predicted; peroxiredoxin-2B, mitochondrial [fragaria vesca subsp. Vesca]_XP_004299990.1	AANVESGGEFTVSSADDILK_3	3y8	670.7 / 848.4	28.66
Redox	F1-5	Red	predicted; peroxiredoxin-2B, mitochondrial [fragaria vesca subsp. Vesca]_XP_004299990.1.AANVESGGEFTVSSADDILK.3y7	predicted; peroxiredoxin-2B, mitochondrial [fragaria vesca subsp. Vesca]_XP_004299990.1	AANVESGGEFTVSSADDILK_3	3y7	670.7 / 761.4	28.47
Redox	F1-5	Red	predicted; peroxiredoxin-2B, mitochondrial [fragaria vesca subsp. Vesca]_XP_004299990.1.AANVESGGEFTVSSADDILK.3y6	predicted; peroxiredoxin-2B, mitochondrial [fragaria vesca subsp. Vesca]_XP_004299990.1	AANVESGGEFTVSSADDILK_3	3y6	670.7 / 674.4	28.6
Redox	F1-5	Red	predicted; peroxiredoxin-2F, mitochondrial [fragaria vesca subsp. Vesca]_XP_004296922.1.SWDEGVSSK.2y7	predicted; peroxiredoxin-2F, mitochondrial [fragaria vesca subsp. Vesca]_XP_004296922.1	SWDEGVSSK	2y7	497.7 / 721.3	17.41
Redox	F1-5	Red	predicted; peroxiredoxin-2F, mitochondrial [fragaria vesca subsp. Vesca]_XP_004296922.1.SWDEGVSSK.2y8	predicted; peroxiredoxin-2F, mitochondrial [fragaria vesca subsp. Vesca]_XP_004296922.1	SWDEGVSSK	2y8	497.7 / 907.4	17.51
Redox	F1-5	Red	predicted; peroxiredoxin-2F, mitochondrial [fragaria vesca subsp. Vesca]_XP_004296922.1.SWDEGVSSK.2y6	predicted; peroxiredoxin-2F, mitochondrial [fragaria vesca subsp. Vesca]_XP_004296922.1	SWDEGVSSK	2y6	497.7 / 606.3	17.2
Redox	F1-5	Red	predicted; peroxiredoxin-2F, mitochondrial [fragaria vesca subsp. Vesca]_XP_004296922.1.VLNVEEAPSDFK.2y8	predicted; peroxiredoxin-2F, mitochondrial [fragaria vesca subsp. Vesca]_XP_004296922.1	VLNVEEAPSDFK	2y8	674.3 / 922.4	24.2
Redox	F1-5	Red	predicted; peroxiredoxin-2F, mitochondrial [fragaria vesca subsp. Vesca]_XP_004296922.1.VLNVEEAPSDFK.2y9	predicted; peroxiredoxin-2F, mitochondrial [fragaria vesca subsp. Vesca]_XP_004296922.1	VLNVEEAPSDFK	2y9	674.3 / 1021.5	24.2
Redox	F1-5	Red	predicted; peroxiredoxin-2F, mitochondrial [fragaria vesca subsp. Vesca]_XP_004296922.1.VLNVEEAPSDFK.2y7	predicted; peroxiredoxin-2F, mitochondrial [fragaria vesca subsp. Vesca]_XP_004296922.1	VLNVEEAPSDFK	2y7	674.3 / 793.4	24.06
Redox	F1-5	Red	1-Cys peroxiredo ananassa]__AAV33451.IATPANWKPGDDVVISPTVSQEEAQK.3y10	1-Cys peroxiredo ananassa]__AAV33451	IATPANWKPGDDVVISPTVSQEEAQK_3	3y10	927.5 / 1116.6	26.1
Redox	F1-5	Red	1-Cys peroxiredo ananassa]__AAV33451.IATPANWKPGDDVVISPTVSQEEAQK.3y11	1-Cys peroxiredo ananassa]__AAV33451	IATPANWKPGDDVVISPTVSQEEAQK_3	3y11	927.5 / 1203.6	26.1
Redox	F1-5	Red	1-Cys peroxiredo ananassa]__AAV33451.IATPANWKPGDDVVISPTVSQEEAQK.3y12	1-Cys peroxiredo ananassa]__AAV33451	IATPANWKPGDDVVISPTVSQEEAQK_3	3y12	927.5 / 1316.7	26.1
Redox	F1-5	Red	alternativ oxidase thaliana]__NP_188875.ALLEEAENER.2y7	alternativ oxidase thaliana]__NP_188875	ALLEEAENER	2y7	587.3 / 876.4	21.14
Redox	F1-5	Red	alternativ oxidase thaliana]__NP_188875.ALLEEAENER.2y5	alternativ oxidase thaliana]__NP_188875	ALLEEAENER	2y5	587.3 / 618.3	21.14
Redox	F1-5	Red	alternativ oxidase thaliana]__NP_188875.ALLEEAENER.2y6	alternativ oxidase thaliana]__NP_188875	ALLEEAENER	2y6	587.3 / 747.3	21
Redox	F1-5	Red	mitochondr alternativ vinifera]__ACI28866.DIDSGKIENVPAPAIAIDYWR.3y7	mitocHoneoyedr alternativ vinifera]__ACI28866	DIDSGKIENVPAPAIAIDYWR_3	3y7	781.7 / 936.5	26.1
Redox	F1-5	Red	mitochondr alternativ vinifera]__ACI28866.DIDSGKIENVPAPAIAIDYWR.3y8	mitocHoneoyedr alternativ vinifera]__ACI28866	DIDSGKIENVPAPAIAIDYWR_3	3y8	781.7 / 1007.5	22.79
Redox	F1-5	Red	mitochondr alternativ vinifera]__ACI28866.DIDSGKIENVPAPAIAIDYWR.3y9	mitocHoneoyedr alternativ vinifera]__ACI28866	DIDSGKIENVPAPAIAIDYWR_3	3y9	781.7 / 1104.6	16.75
Redox	F1-5	Red	mitochondr alternativ vinifera]__ACI28866.DIDSGKIENVPAPAIAIDYWR.3y11	mitocHoneoyedr alternativ vinifera]__ACI28866	DIDSGKIENVPAPAIAIDYWR_3	3y11	781.7 / 1272.7	23.83
Redox	F1-5	Red	aldo/keto reductase ananassa]__AAV28174.EELVTATGPYK.2y4	aldo/keto reductase ananassa]__AAV28174	EELVTATGPYK	2y4	604.3 / 464.3	21.14
Redox	F1-5	Red	aldo/keto reductase ananassa]__AAV28174.EELVTATGPYK.2y7	aldo/keto reductase ananassa]__AAV28174	EELVTATGPYK	2y7	604.3 / 737.4	21.14
Redox	F1-5	Red	aldo/keto reductase ananassa]__AAV28174.EELVTATGPYK.2y8	aldo/keto reductase ananassa]__AAV28174	EELVTATGPYK	2y8	604.3 / 836.5	21.14
Redox	F1-5	Red	aldo/keto reductase ananassa]__AAV28174.TATQIPEVVLESSNGR.2y9	aldo/keto reductase ananassa]__AAV28174	TATQIPEVVLESSNGR	2y9	850.9 / 960.5	26.23
Redox	F1-5	Red	aldo/keto reductase ananassa]__AAV28174.TATQIPEVVLESSNGR.2y11	aldo/keto reductase ananassa]__AAV28174	TATQIPEVVLESSNGR	2y11	850.9 / 1186.6	26.32
Redox	F1-5	Red	aldo/keto reductase ananassa]__AAV28174.TATQIPEVVLESSNGR.2y8	aldo/keto reductase ananassa]__AAV28174	TATQIPEVVLESSNGR	2y8	850.9 / 861.4	26.32
Redox	F1-5	Red	aldo/keto reductase, communis]__XP_002512220.YIGLSEASPDTIR.2y9	aldo/keto reductase. communis]__XP_002512220	YIGLSEASPDTIR	2y9	711.4 / 975.5	24.79
Redox	F1-5	Red	aldo/keto reductase, communis]__XP_002512220.YIGLSEASPDTIR.2y7	aldo/keto reductase. communis]__XP_002512220	YIGLSEASPDTIR	2y7	711.4 / 759.4	24.79
Redox	F1-5	Red	aldo/keto reductase, communis]__XP_002512220.YIGLSEASPDTIR.2y11	aldo/keto reductase. communis]__XP_002512220	YIGLSEASPDTIR	2y11	711.4 / 1145.6	24.79
Redox	F1-5	Red	thioredoxi fold hypogaea]__ABI84254.YTHDLGLELDLSEK.2y9	thioredoxi fold hypogaea]__ABI84254	YTHDLGLELDLSEK	2y9	816.9 / 1003.5	26.45
Redox	F1-5	Red	thioredoxi fold hypogaea]__ABI84254.YTHDLGLELDLSEK.2y4	thioredoxi fold hypogaea]__ABI84254	YTHDLGLELDLSEK	2y4	816.9 / 476.3	26.54
Redox	F1-5	Red	thioredoxi fold hypogaea]__ABI84254.YTHDLGLELDLSEK.2b4	thioredoxi fold hypogaea]__ABI84254	YTHDLGLELDLSEK	2b4	816.9 / 517.2	26.45
Redox	F1-5	Red	lactoylglu lyase hirsutum]__ACJ11750.TVLVDNEDFLKELK.2y10	lactoylglu lyase hirsutum]__ACJ11750	TVLVDNEDFLKELK	2y10	832.0 / 1250.6	32.43
Redox	F1-5	Red	lactoylglu lyase hirsutum]__ACJ11750.TVLVDNEDFLKELK.2y5	lactoylglu lyase hirsutum]__ACJ11750	TVLVDNEDFLKELK	2y5	832.0 / 630.4	32.43
Redox	F1-5	Red	lactoylglu lyase hirsutum]__ACJ11750.TVLVDNEDFLKELK.2y4	lactoylglu lyase hirsutum]__ACJ11750	TVLVDNEDFLKELK	2y4	832.0 / 517.3	32.43
Redox	F1-5	Red	cytosolic ascorbate annuum]__AAY21068.SGFEGPWTTNPLIFDNSYFK.3y10	cytosolic ascorbate annuum]__AAY21068	SGFEGPWTTNPLIFDNSYFK_3	3y10	774.0 / 1243.6	29.82
Redox	F1-5	Red	cytosolic ascorbate annuum]__AAY21068.SGFEGPWTTNPLIFDNSYFK.3y7	cytosolic ascorbate annuum]__AAY21068	SGFEGPWTTNPLIFDNSYFK_3	3y7	774.0 / 920.4	21.68
Redox	F1-5	Red	cytosolic ascorbate annuum]__AAY21068.SGFEGPWTTNPLIFDNSYFK.3y9	cytosolic ascorbate annuum]__AAY21068	SGFEGPWTTNPLIFDNSYFK_3	3y9	774.0 / 1146.6	33.53
Redox	F1-5	Red	cytosolic ascorbate annuum]__AAY21068.SGFEGPWTTNPLIFDNSYFK.3y8	cytosolic ascorbate annuum]__AAY21068	SGFEGPWTTNPLIFDNSYFK_3	3y8	774.0 / 1033.5	25.82
Redox	F1-5	Pink	LYATVDLER heavy y7	Standard 2	LYATVDLER	2y7	543.7 / 810.4	23.61
Redox	F1-5	Pink	LYATVDLER heavy y6	Standard 2	LYATVDLER	2y6	543.7 / 739.4	23.73
Redox	F1-5	Pink	LYATVDLER heavy y3	Standard 2	LYATVDLER	2y3	543.7 / 424.3	23.73
Redox	F1-5	Pink	SGGDITIGELLK heavy y7	Standard 1	SGGDITIGELLK	2y7	605.8 / 781.5	29.82
Redox	F1-5	Pink	SGGDITIGELLK heavy y6	Standard 1	SGGDITIGELLK	2y6	605.8 / 680.4	29.82
Redox	F1-5	Pink	SGGDITIGELLK heavy y5	Standard 1	SGGDITIGELLK	2y7	605.8 / 567.4	29.82
Redox	F1-5	Pink	Ascorbate peroxidase [fragaria x ananassa] _ BAG38688.1.EGLLQLPTDK.2y6	Ascorbate peroxidase [fragaria x ananassa] _ BAG38688.1	EGLLQLPTDK	2y5	557.3 / 701.4	26.76
Redox	F1-5	Pink	Ascorbate peroxidase [fragaria x ananassa] _ BAG38688.1.EGLLQLPTDK.2y7	Ascorbate peroxidase [fragaria x ananassa] _ BAG38688.1	EGLLQLPTDK	2y7	557.3 / 814.5	26.95
Redox	F1-5	Pink	Ascorbate peroxidase [fragaria x ananassa] _ BAG38688.1.EGLLQLPTDK.2y4	Ascorbate peroxidase [fragaria x ananassa] _ BAG38688.1	EGLLQLPTDK	2y4	557.3 / 460.2	26.9
Redox	F1-5	Pink	Ascorbate peroxidase [fragaria x ananassa] _ BAG38688.1.EGLLQLPTDK.2y5	Ascorbate peroxidase [fragaria x ananassa] _ BAG38688.1	EGLLQLPTDK	2y5	557.3 / 573.3	26.86
Redox	F1-5	Pink	APX [Fragaria x ananassa]__AAD41404.YAADEDAFFADYALAHQR.3y10	APX [Fragaria x ananassa]__AAD41404	YAADEDAFFADYALAHQR_3	3y10	692.0 / 1191.6	28.91
Redox	F1-5	Pink	APX [Fragaria x ananassa]__AAD41404.YAADEDAFFADYALAHQR.3y8	APX [Fragaria x ananassa]__AAD41404	YAADEDAFFADYALAHQR_3	3y8	692.0 / 973.5	28.91
Redox	F1-5	Pink	APX [Fragaria x ananassa]__AAD41404.YAADEDAFFADYALAHQR.3y9	APX [Fragaria x ananassa]__AAD41404	YAADEDAFFADYALAHQR_3	3y9	692.0 / 1044.5	29
Redox	F1-5	Pink	putative ascorbate [Atropa_CAC40745.AIDEYDYLPYFYSR.2y6	putative ascorbate [Atropa_CAC40745	AIDEYDYLPYFYSR	2y6	907.9 / 832.4	34.94
Redox	F1-5	Pink	putative ascorbate [Atropa_CAC40745.AIDEYDYLPYFYSR.2y8	putative ascorbate [Atropa_CAC40745	AIDEYDYLPYFYSR	2y8	907.9 / 1108.6	35.04
Redox	F1-5	Pink	putative ascorbate [Atropa_CAC40745.AIDEYDYLPYFYSR.2y7	putative ascorbate [Atropa_CAC40745	AIDEYDYLPYFYSR	2y7	907.9 / 945.5	34.94
Redox	F1-5	Pink	Predicted: glutathione reductase, cytosolic [fragaria vesca subsp. Vesca]_XP_004296631.1.IVGPNEVEVTQLDGTK.2y9	Predicted: glutathione reductase, cytosolic [fragaria vesca subsp. Vesca]_XP_004296631.1	IVGPNEVEVTQLDGTK	2y9	850.0 / 990.5	25.23
Redox	F1-5	Pink	Predicted: glutathione reductase, cytosolic [fragaria vesca subsp. Vesca]_XP_004296631.1.IVGPNEVEVTQLDGTK.2y8	Predicted: glutathione reductase, cytosolic [fragaria vesca subsp. Vesca]_XP_004296631.1	IVGPNEVEVTQLDGTK	2y8	850.0 / 861.5	25.23
Redox	F1-5	Pink	Predicted: glutathione reductase, cytosolic [fragaria vesca subsp. Vesca]_XP_004296631.1.IVGPNEVEVTQLDGTK.2y7	Predicted: glutathione reductase, cytosolic [fragaria vesca subsp. Vesca]_XP_004296631.1	IVGPNEVEVTQLDGTK	2y7	850.0 / 762.4	25.23
Redox	F1-5	Pink	Predicted: glutathione reductase, cytosolic [fragaria vesca subsp. Vesca]_XP_004296631.1.LNLEAVGVEVDK.2y8	Predicted: glutathione reductase, cytosolic [fragaria vesca subsp. Vesca]_XP_004296631.1	LNLEAVGVEVDK	2y8	643.3 / 816.5	17.6
Redox	F1-5	Pink	Predicted: glutathione reductase, cytosolic [fragaria vesca subsp. Vesca]_XP_004296631.1.LNLEAVGVEVDK.2y7	Predicted: glutathione reductase, cytosolic [fragaria vesca subsp. Vesca]_XP_004296631.1	LNLEAVGVEVDK	2y7	643.3 / 745.4	17.73
Redox	F1-5	Pink	Predicted: glutathione reductase, cytosolic [fragaria vesca subsp. Vesca]_XP_004296631.1.LNLEAVGVEVDK.2y6	Predicted: glutathione reductase, cytosolic [fragaria vesca subsp. Vesca]_XP_004296631.1	LNLEAVGVEVDK	2y6	643.3 / 646.3	17.6
Redox	F1-5	Pink	glutathione peroxidase 6 [Fragaria x ananassa]_AGI65625.1.GNDVDLSTYK.2y8	glutathione peroxidase 6 [Fragaria x ananassa]_AGI65625.1	GNDVDLSTYK	2y8	556.3 / 940.5	20.13
Redox	F1-5	Pink	glutathione peroxidase 6 [Fragaria x ananassa]_AGI65625.1.GNDVDLSTYK.2y6	glutathione peroxidase 6 [Fragaria x ananassa]_AGI65625.1	GNDVDLSTYK	2y6	556.3 / 726.4	20.13
Redox	F1-5	Pink	glutathione peroxidase 6 [Fragaria x ananassa]_AGI65625.1.GNDVDLSTYK.2y5	glutathione peroxidase 6 [Fragaria x ananassa]_AGI65625.1	GNDVDLSTYK	2y5	556.3 / 611.3	20.22
Redox	F1-5	Pink	glutathion S-transfer sativum]__BAC81649.LAAWIEELNK.2y5	glutathion S-transfer sativum]__BAC81649	LAAWIEELNK	2y5	593.8 / 632.3	29
Redox	F1-5	Pink	glutathion S-transfer sativum]__BAC81649.LAAWIEELNK.2y6	glutathion S-transfer sativum]__BAC81649	LAAWIEELNK	2y6	593.8 / 745.4	29
Redox	F1-5	Pink	glutathion S-transfer sativum]__BAC81649.LAAWIEELNK.2y8	glutathion S-transfer sativum]__BAC81649	LAAWIEELNK	2y8	593.8 / 1002.5	29
Redox	F1-5	Pink	predicted: monodehydroascorbate reductase, seedling isozyme [fragaria vesca subsp. vesca]_XP_004303012.1.TSVPDVYAVGDVATFPLK.2y12	predicted: monodehydroascorbate reductase, seedling isozyme [fragaria vesca subsp. vesca]_XP_004303012.1	TSVPDVYAVGDVATFPLK	2y12	940.0 / 1280.7	32.31
Redox	F1-5	Pink	predicted: monodehydroascorbate reductase, seedling isozyme [fragaria vesca subsp. vesca]_XP_004303012.1.TSVPDVYAVGDVATFPLK.2y9	predicted: monodehydroascorbate reductase, seedling isozyme [fragaria vesca subsp. vesca]_XP_004303012.1	TSVPDVYAVGDVATFPLK	2y9	940.0 / 947.5	32.22
Redox	F1-5	Pink	predicted: monodehydroascorbate reductase, seedling isozyme [fragaria vesca subsp. vesca]_XP_004303012.1.TSVPDVYAVGDVATFPLK.2y3	predicted: monodehydroascorbate reductase, seedling isozyme [fragaria vesca subsp. vesca]_XP_004303012.1	TSVPDVYAVGDVATFPLK	2y3	940.0 / 357.3	32.22
Redox	F1-5	Pink	Monodehydr reductase; AltName:_Q43497.SVDEYDYLPYFYSR.2y8	Monodehydr reductase. AltName:_Q43497	SVDEYDYLPYFYSR	2y8	908.9 / 1108.6	34.82
Redox	F1-5	Pink	Monodehydr reductase; AltName:_Q43497.SVDEYDYLPYFYSR.2y9	Monodehydr reductase. AltName:_Q43497	SVDEYDYLPYFYSR	2y9	908.9 / 1223.6	34.94
Redox	F1-5	Pink	Monodehydr reductase; AltName:_Q43497.SVDEYDYLPYFYSR.2y6	Monodehydr reductase. AltName:_Q43497	SVDEYDYLPYFYSR	2y6	908.9 / 832.4	34.82
Redox	F1-5	Pink	Monodehydr reductase; AltName:_Q43497.SVDEYDYLPYFYSR.2y7	Monodehydr reductase. AltName:_Q43497	SVDEYDYLPYFYSR	2y7	908.9 / 945.5	34.94
Redox	F1-5	Pink	dehydoasco reductase, bucharica]__CAQ63270.SKDPSDGSEQALLNELK.2y9	dehydoasco reductase. bucharica]__CAQ63270	SKDPSDGSEQALLNELK	2y9	916.0 / 1057.6	22.98
Redox	F1-5	Pink	dehydoasco reductase, bucharica]__CAQ63270.SKDPSDGSEQALLNELK.2y10	dehydoasco reductase. bucharica]__CAQ63270	SKDPSDGSEQALLNELK	2y10	916.0 / 1144.6	37.05
Redox	F1-5	Pink	dehydoasco reductase, bucharica]__CAQ63270.SKDPSDGSEQALLNELK.2y8	dehydoasco reductase. bucharica]__CAQ63270	SKDPSDGSEQALLNELK	2y8	916.0 / 928.5	37.15
Redox	F1-5	Pink	dehydoasco reductase, bucharica]__CAQ63270.SKDPSDGSEQALLNELK.3y7	dehydoasco reductase. bucharica]__CAQ63270	SKDPSDGSEQALLNELK_3	3y7	611.0 / 800.5	16.93
Redox	F1-5	Pink	dehydoasco reductase, bucharica]__CAQ63270.SKDPSDGSEQALLNELK.3y6	dehydoasco reductase. bucharica]__CAQ63270	SKDPSDGSEQALLNELK_3	3y6	611.0 / 729.5	12.56
Redox	F1-5	Pink	dehydoasco reductase, bucharica]__CAQ63270.SKDPSDGSEQALLNELK.3y5	dehydoasco reductase. bucharica]__CAQ63270	SKDPSDGSEQALLNELK_3	3y5	611.0 / 616.4	26.01
Redox	F1-5	Pink	Mn-superoxide dismutase [Fragaria x ananassa]_ AGI65627.1.LVVETTANQDPLVTK.2y9	Mn-superoxide dismutase [Fragaria x ananassa]_ AGI65627.1	LVVETTANQDPLVTK	2y9	814.5 / 985.5	23.83
Redox	F1-5	Pink	Mn-superoxide dismutase [Fragaria x ananassa]_ AGI65627.1.LVVETTANQDPLVTK.2y5	Mn-superoxide dismutase [Fragaria x ananassa]_ AGI65627.1	LVVETTANQDPLVTK	2y5	814.5 / 557.4	23.39
Redox	F1-5	Pink	Mn-superoxide dismutase [Fragaria x ananassa]_ AGI65627.1.LVVETTANQDPLVTK.2y8	Mn-superoxide dismutase [Fragaria x ananassa]_ AGI65627.1	LVVETTANQDPLVTK	2y8	814.5 / 914.5	23.39
Redox	F1-5	Pink	perdicted: superoxide dismutase [Cu-Zn], choloplastic [Fragaria vesca subsp. Vesca]_XP_004287550.1.ALVVHELEDDLGK.2y3	perdicted: superoxide dismutase [Cu-Zn], choloplastic [Fragaria vesca subsp. Vesca]_XP_004287550.1	ALVVHELEDDLGK	2y3	719.4 / 317.2	27.26
Redox	F1-5	Pink	perdicted: superoxide dismutase [Cu-Zn], choloplastic [Fragaria vesca subsp. Vesca]_XP_004287550.1.ALVVHELEDDLGK.2y4	perdicted: superoxide dismutase [Cu-Zn], choloplastic [Fragaria vesca subsp. Vesca]_XP_004287550.1	ALVVHELEDDLGK	2y4	719.4 / 432.3	33.96
Redox	F1-5	Pink	perdicted: superoxide dismutase [Cu-Zn], choloplastic [Fragaria vesca subsp. Vesca]_XP_004287550.1.ALVVHELEDDLGK.2y9	perdicted: superoxide dismutase [Cu-Zn], choloplastic [Fragaria vesca subsp. Vesca]_XP_004287550.1	ALVVHELEDDLGK	2y9	719.4 / 1055.5	25.32
Redox	F1-5	Pink	catalase [Fragaria x ananassa]_AGI65617.1.TWPEDILPLQPVGR.2y12	catalase [Fragaria x ananassa]_AGI65617.1	TWPEDILPLQPVGR	2y12	810.9 / 1333.8	34.2
Redox	F1-5	Pink	catalase [Fragaria x ananassa]_AGI65617.1.TWPEDILPLQPVGR.2y7	catalase [Fragaria x ananassa]_AGI65617.1	TWPEDILPLQPVGR	2y7	810.9 / 766.5	34.24
Redox	F1-5	Pink	catalase [Fragaria x ananassa]_AGI65617.1.TWPEDILPLQPVGR.2y4	catalase [Fragaria x ananassa]_AGI65617.1	TWPEDILPLQPVGR	2y4	810.9 / 428.3	34.2
Redox	F1-5	Pink	catalase [Fragaria x ananassa]_AGI65617.1.DEEVNYFPSR.2y6	catalase [Fragaria x ananassa]_AGI65617.1	DEEVNYFPSR	2y6	628.3 / 783.4	23.92
Redox	F1-5	Pink	catalase [Fragaria x ananassa]_AGI65617.1.DEEVNYFPSR.2y7	catalase [Fragaria x ananassa]_AGI65617.1	DEEVNYFPSR	2y7	628.3 / 882.5	23.92
Redox	F1-5	Pink	catalase [Fragaria x ananassa]_AGI65617.1.DEEVNYFPSR.2y5	catalase [Fragaria x ananassa]_AGI65617.1	DEEVNYFPSR	2y5	628.3 / 669.3	24
Redox	F1-5	Pink	catalase [Fragaria x ananassa]_AGI65617.1.DEEVNYFPSR.2y3	catalase [Fragaria x ananassa]_AGI65617.1	DEEVNYFPSR	2y3	628.3 / 359.2	24
Redox	F1-5	Pink	catalase [Fragaria x ananassa]_AGI65617.1.EGNFDLVGNNFPVFFVR.2y10	catalase [Fragaria x ananassa]_AGI65617.1	EGNFDLVGNNFPVFFVR	2y10	986.0 / 1196.6	37.37
Redox	F1-5	Pink	catalase [Fragaria x ananassa]_AGI65617.1.EGNFDLVGNNFPVFFVR.2y11	catalase [Fragaria x ananassa]_AGI65617.1	EGNFDLVGNNFPVFFVR	2y11	986.0 / 1295.7	37.27
Redox	F1-5	Pink	catalase [Fragaria x ananassa]_AGI65617.1.EGNFDLVGNNFPVFFVR.3y7	catalase [Fragaria x ananassa]_AGI65617.1	EGNFDLVGNNFPVFFVR_3	3y7	657.7 / 911.5	37.3
Redox	F1-5	Pink	catalase [Fragaria x ananassa]_AGI65617.1.EGNFDLVGNNFPVFFVR.3y6	catalase [Fragaria x ananassa]_AGI65617.1	EGNFDLVGNNFPVFFVR_3	3y6	657.7 / 764.5	37.37
Redox	F1-5	Pink	catalase [Fragaria x ananassa]_AGI65617.1.EGNFDLVGNNFPVFFVR.3y5	catalase [Fragaria x ananassa]_AGI65617.1	EGNFDLVGNNFPVFFVR_3	3y5	657.7 / 667.4	37.3
Redox	F1-5	Pink	putative thioredoxi arrhiza]__ADA67935.HVPGFIEGADELK.2y8	putative thioredoxi arrhiza]__ADA67935	HVPGFIEGADELK	2y8	706.4 / 874.5	26.6
Redox	F1-5	Pink	putative thioredoxi arrhiza]__ADA67935.HVPGFIEGADELK.2y9	putative thioredoxi arrhiza]__ADA67935	HVPGFIEGADELK	2y9	706.4 / 1021.5	26.86
Redox	F1-5	Pink	putative thioredoxi arrhiza]__ADA67935.HVPGFIEGADELK.2y7	putative thioredoxi arrhiza]__ADA67935	HVPGFIEGADELK	2y7	706.4 / 761.4	26.3
Redox	F1-5	Pink	putative thioredoxi arrhiza]__ADA67935.HVPGFIEGADELK.2y11	putative thioredoxi arrhiza]__ADA67935	HVPGFIEGADELK	2y11	706.4 / 1175.6	26.67
Redox	F1-5	Pink	predicted; peroxiredoxin-2B, mitochondrial [fragaria vesca subsp. Vesca]_XP_004299990.1.AANVESGGEFTVSSADDILK.3y8	predicted; peroxiredoxin-2B, mitochondrial [fragaria vesca subsp. Vesca]_XP_004299990.1	AANVESGGEFTVSSADDILK_3	3y8	670.7 / 848.4	28.66
Redox	F1-5	Pink	predicted; peroxiredoxin-2B, mitochondrial [fragaria vesca subsp. Vesca]_XP_004299990.1.AANVESGGEFTVSSADDILK.3y7	predicted; peroxiredoxin-2B, mitochondrial [fragaria vesca subsp. Vesca]_XP_004299990.1	AANVESGGEFTVSSADDILK_3	3y7	670.7 / 761.4	28.47
Redox	F1-5	Pink	predicted; peroxiredoxin-2B, mitochondrial [fragaria vesca subsp. Vesca]_XP_004299990.1.AANVESGGEFTVSSADDILK.3y6	predicted; peroxiredoxin-2B, mitochondrial [fragaria vesca subsp. Vesca]_XP_004299990.1	AANVESGGEFTVSSADDILK_3	3y6	670.7 / 674.4	28.6
Redox	F1-5	Pink	predicted; peroxiredoxin-2F, mitochondrial [fragaria vesca subsp. Vesca]_XP_004296922.1.SWDEGVSSK.2y7	predicted; peroxiredoxin-2F, mitochondrial [fragaria vesca subsp. Vesca]_XP_004296922.1	SWDEGVSSK	2y7	497.7 / 721.3	17.41
Redox	F1-5	Pink	predicted; peroxiredoxin-2F, mitochondrial [fragaria vesca subsp. Vesca]_XP_004296922.1.SWDEGVSSK.2y8	predicted; peroxiredoxin-2F, mitochondrial [fragaria vesca subsp. Vesca]_XP_004296922.1	SWDEGVSSK	2y8	497.7 / 907.4	17.51
Redox	F1-5	Pink	predicted; peroxiredoxin-2F, mitochondrial [fragaria vesca subsp. Vesca]_XP_004296922.1.SWDEGVSSK.2y6	predicted; peroxiredoxin-2F, mitochondrial [fragaria vesca subsp. Vesca]_XP_004296922.1	SWDEGVSSK	2y6	497.7 / 606.3	17.2
Redox	F1-5	Pink	predicted; peroxiredoxin-2F, mitochondrial [fragaria vesca subsp. Vesca]_XP_004296922.1.VLNVEEAPSDFK.2y8	predicted; peroxiredoxin-2F, mitochondrial [fragaria vesca subsp. Vesca]_XP_004296922.1	VLNVEEAPSDFK	2y8	674.3 / 922.4	24.2
Redox	F1-5	Pink	predicted; peroxiredoxin-2F, mitochondrial [fragaria vesca subsp. Vesca]_XP_004296922.1.VLNVEEAPSDFK.2y9	predicted; peroxiredoxin-2F, mitochondrial [fragaria vesca subsp. Vesca]_XP_004296922.1	VLNVEEAPSDFK	2y9	674.3 / 1021.5	24.2
Redox	F1-5	Pink	predicted; peroxiredoxin-2F, mitochondrial [fragaria vesca subsp. Vesca]_XP_004296922.1.VLNVEEAPSDFK.2y7	predicted; peroxiredoxin-2F, mitochondrial [fragaria vesca subsp. Vesca]_XP_004296922.1	VLNVEEAPSDFK	2y7	674.3 / 793.4	24.06
Redox	F1-5	Pink	1-Cys peroxiredo ananassa]__AAV33451.IATPANWKPGDDVVISPTVSQEEAQK.3y10	1-Cys peroxiredo ananassa]__AAV33451	IATPANWKPGDDVVISPTVSQEEAQK_3	3y10	927.5 / 1116.6	26.1
Redox	F1-5	Pink	1-Cys peroxiredo ananassa]__AAV33451.IATPANWKPGDDVVISPTVSQEEAQK.3y11	1-Cys peroxiredo ananassa]__AAV33451	IATPANWKPGDDVVISPTVSQEEAQK_3	3y11	927.5 / 1203.6	26.1
Redox	F1-5	Pink	1-Cys peroxiredo ananassa]__AAV33451.IATPANWKPGDDVVISPTVSQEEAQK.3y12	1-Cys peroxiredo ananassa]__AAV33451	IATPANWKPGDDVVISPTVSQEEAQK_3	3y12	927.5 / 1316.7	26.1
Redox	F1-5	Pink	alternativ oxidase thaliana]__NP_188875.ALLEEAENER.2y7	alternativ oxidase thaliana]__NP_188875	ALLEEAENER	2y7	587.3 / 876.4	21.14
Redox	F1-5	Pink	alternativ oxidase thaliana]__NP_188875.ALLEEAENER.2y5	alternativ oxidase thaliana]__NP_188875	ALLEEAENER	2y5	587.3 / 618.3	21.14
Redox	F1-5	Pink	alternativ oxidase thaliana]__NP_188875.ALLEEAENER.2y6	alternativ oxidase thaliana]__NP_188875	ALLEEAENER	2y6	587.3 / 747.3	21
Redox	F1-5	Pink	mitochondr alternativ vinifera]__ACI28866.DIDSGKIENVPAPAIAIDYWR.3y7	mitocHoneoyedr alternativ vinifera]__ACI28866	DIDSGKIENVPAPAIAIDYWR_3	3y7	781.7 / 936.5	26.1
Redox	F1-5	Pink	mitochondr alternativ vinifera]__ACI28866.DIDSGKIENVPAPAIAIDYWR.3y8	mitocHoneoyedr alternativ vinifera]__ACI28866	DIDSGKIENVPAPAIAIDYWR_3	3y8	781.7 / 1007.5	22.79
Redox	F1-5	Pink	mitochondr alternativ vinifera]__ACI28866.DIDSGKIENVPAPAIAIDYWR.3y9	mitocHoneoyedr alternativ vinifera]__ACI28866	DIDSGKIENVPAPAIAIDYWR_3	3y9	781.7 / 1104.6	16.75
Redox	F1-5	Pink	mitochondr alternativ vinifera]__ACI28866.DIDSGKIENVPAPAIAIDYWR.3y11	mitocHoneoyedr alternativ vinifera]__ACI28866	DIDSGKIENVPAPAIAIDYWR_3	3y11	781.7 / 1272.7	23.83
Redox	F1-5	Pink	aldo/keto reductase ananassa]__AAV28174.EELVTATGPYK.2y4	aldo/keto reductase ananassa]__AAV28174	EELVTATGPYK	2y4	604.3 / 464.3	21.14
Redox	F1-5	Pink	aldo/keto reductase ananassa]__AAV28174.EELVTATGPYK.2y7	aldo/keto reductase ananassa]__AAV28174	EELVTATGPYK	2y7	604.3 / 737.4	21.14
Redox	F1-5	Pink	aldo/keto reductase ananassa]__AAV28174.EELVTATGPYK.2y8	aldo/keto reductase ananassa]__AAV28174	EELVTATGPYK	2y8	604.3 / 836.5	21.14
Redox	F1-5	Pink	aldo/keto reductase ananassa]__AAV28174.TATQIPEVVLESSNGR.2y9	aldo/keto reductase ananassa]__AAV28174	TATQIPEVVLESSNGR	2y9	850.9 / 960.5	26.23
Redox	F1-5	Pink	aldo/keto reductase ananassa]__AAV28174.TATQIPEVVLESSNGR.2y11	aldo/keto reductase ananassa]__AAV28174	TATQIPEVVLESSNGR	2y11	850.9 / 1186.6	26.32
Redox	F1-5	Pink	aldo/keto reductase ananassa]__AAV28174.TATQIPEVVLESSNGR.2y8	aldo/keto reductase ananassa]__AAV28174	TATQIPEVVLESSNGR	2y8	850.9 / 861.4	26.32
Redox	F1-5	Pink	aldo/keto reductase, communis]__XP_002512220.YIGLSEASPDTIR.2y9	aldo/keto reductase. communis]__XP_002512220	YIGLSEASPDTIR	2y9	711.4 / 975.5	24.79
Redox	F1-5	Pink	aldo/keto reductase, communis]__XP_002512220.YIGLSEASPDTIR.2y7	aldo/keto reductase. communis]__XP_002512220	YIGLSEASPDTIR	2y7	711.4 / 759.4	24.79
Redox	F1-5	Pink	aldo/keto reductase, communis]__XP_002512220.YIGLSEASPDTIR.2y11	aldo/keto reductase. communis]__XP_002512220	YIGLSEASPDTIR	2y11	711.4 / 1145.6	24.79
Redox	F1-5	Pink	thioredoxi fold hypogaea]__ABI84254.YTHDLGLELDLSEK.2y9	thioredoxi fold hypogaea]__ABI84254	YTHDLGLELDLSEK	2y9	816.9 / 1003.5	26.45
Redox	F1-5	Pink	thioredoxi fold hypogaea]__ABI84254.YTHDLGLELDLSEK.2y4	thioredoxi fold hypogaea]__ABI84254	YTHDLGLELDLSEK	2y4	816.9 / 476.3	26.54
Redox	F1-5	Pink	thioredoxi fold hypogaea]__ABI84254.YTHDLGLELDLSEK.2b4	thioredoxi fold hypogaea]__ABI84254	YTHDLGLELDLSEK	2b4	816.9 / 517.2	26.45
Redox	F1-5	Pink	lactoylglu lyase hirsutum]__ACJ11750.TVLVDNEDFLKELK.2y10	lactoylglu lyase hirsutum]__ACJ11750	TVLVDNEDFLKELK	2y10	832.0 / 1250.6	32.43
Redox	F1-5	Pink	lactoylglu lyase hirsutum]__ACJ11750.TVLVDNEDFLKELK.2y5	lactoylglu lyase hirsutum]__ACJ11750	TVLVDNEDFLKELK	2y5	832.0 / 630.4	32.43
Redox	F1-5	Pink	lactoylglu lyase hirsutum]__ACJ11750.TVLVDNEDFLKELK.2y4	lactoylglu lyase hirsutum]__ACJ11750	TVLVDNEDFLKELK	2y4	832.0 / 517.3	32.43
Redox	F1-5	Pink	cytosolic ascorbate annuum]__AAY21068.SGFEGPWTTNPLIFDNSYFK.3y10	cytosolic ascorbate annuum]__AAY21068	SGFEGPWTTNPLIFDNSYFK_3	3y10	774.0 / 1243.6	29.82
Redox	F1-5	Pink	cytosolic ascorbate annuum]__AAY21068.SGFEGPWTTNPLIFDNSYFK.3y7	cytosolic ascorbate annuum]__AAY21068	SGFEGPWTTNPLIFDNSYFK_3	3y7	774.0 / 920.4	21.68
Redox	F1-5	Pink	cytosolic ascorbate annuum]__AAY21068.SGFEGPWTTNPLIFDNSYFK.3y9	cytosolic ascorbate annuum]__AAY21068	SGFEGPWTTNPLIFDNSYFK_3	3y9	774.0 / 1146.6	33.53
Redox	F1-5	Pink	cytosolic ascorbate annuum]__AAY21068.SGFEGPWTTNPLIFDNSYFK.3y8	cytosolic ascorbate annuum]__AAY21068	SGFEGPWTTNPLIFDNSYFK_3	3y8	774.0 / 1033.5	25.82
Redox	F1-5	Red	LYATVDLER heavy y7	Standard 2	LYATVDLER	2y7	543.7 / 810.4	23.61
Redox	F1-5	Red	LYATVDLER heavy y6	Standard 2	LYATVDLER	2y6	543.7 / 739.4	23.73
Redox	F1-5	Red	LYATVDLER heavy y3	Standard 2	LYATVDLER	2y3	543.7 / 424.3	23.73
Redox	F1-5	Red	SGGDITIGELLK heavy y7	Standard 1	SGGDITIGELLK	2y7	605.8 / 781.5	29.82
Redox	F1-5	Red	SGGDITIGELLK heavy y6	Standard 1	SGGDITIGELLK	2y6	605.8 / 680.4	29.82
Redox	F1-5	Red	SGGDITIGELLK heavy y5	Standard 1	SGGDITIGELLK	2y7	605.8 / 567.4	29.82
Redox	F1-5	Red	Ascorbate peroxidase [fragaria x ananassa] _ BAG38688.1.EGLLQLPTDK.2y6	Ascorbate peroxidase [fragaria x ananassa] _ BAG38688.1	EGLLQLPTDK	2y5	557.3 / 701.4	26.76
Redox	F1-5	Red	Ascorbate peroxidase [fragaria x ananassa] _ BAG38688.1.EGLLQLPTDK.2y7	Ascorbate peroxidase [fragaria x ananassa] _ BAG38688.1	EGLLQLPTDK	2y7	557.3 / 814.5	26.95
Redox	F1-5	Red	Ascorbate peroxidase [fragaria x ananassa] _ BAG38688.1.EGLLQLPTDK.2y4	Ascorbate peroxidase [fragaria x ananassa] _ BAG38688.1	EGLLQLPTDK	2y4	557.3 / 460.2	26.9
Redox	F1-5	Red	Ascorbate peroxidase [fragaria x ananassa] _ BAG38688.1.EGLLQLPTDK.2y5	Ascorbate peroxidase [fragaria x ananassa] _ BAG38688.1	EGLLQLPTDK	2y5	557.3 / 573.3	26.86
Redox	F1-5	Red	APX [Fragaria x ananassa]__AAD41404.YAADEDAFFADYALAHQR.3y10	APX [Fragaria x ananassa]__AAD41404	YAADEDAFFADYALAHQR_3	3y10	692.0 / 1191.6	28.91
Redox	F1-5	Red	APX [Fragaria x ananassa]__AAD41404.YAADEDAFFADYALAHQR.3y8	APX [Fragaria x ananassa]__AAD41404	YAADEDAFFADYALAHQR_3	3y8	692.0 / 973.5	28.91
Redox	F1-5	Red	APX [Fragaria x ananassa]__AAD41404.YAADEDAFFADYALAHQR.3y9	APX [Fragaria x ananassa]__AAD41404	YAADEDAFFADYALAHQR_3	3y9	692.0 / 1044.5	29
Redox	F1-5	Red	putative ascorbate [Atropa_CAC40745.AIDEYDYLPYFYSR.2y6	putative ascorbate [Atropa_CAC40745	AIDEYDYLPYFYSR	2y6	907.9 / 832.4	34.94
Redox	F1-5	Red	putative ascorbate [Atropa_CAC40745.AIDEYDYLPYFYSR.2y8	putative ascorbate [Atropa_CAC40745	AIDEYDYLPYFYSR	2y8	907.9 / 1108.6	35.04
Redox	F1-5	Red	putative ascorbate [Atropa_CAC40745.AIDEYDYLPYFYSR.2y7	putative ascorbate [Atropa_CAC40745	AIDEYDYLPYFYSR	2y7	907.9 / 945.5	34.94
Redox	F1-5	Red	Predicted: glutathione reductase, cytosolic [fragaria vesca subsp. Vesca]_XP_004296631.1.IVGPNEVEVTQLDGTK.2y9	Predicted: glutathione reductase, cytosolic [fragaria vesca subsp. Vesca]_XP_004296631.1	IVGPNEVEVTQLDGTK	2y9	850.0 / 990.5	25.23
Redox	F1-5	Red	Predicted: glutathione reductase, cytosolic [fragaria vesca subsp. Vesca]_XP_004296631.1.IVGPNEVEVTQLDGTK.2y8	Predicted: glutathione reductase, cytosolic [fragaria vesca subsp. Vesca]_XP_004296631.1	IVGPNEVEVTQLDGTK	2y8	850.0 / 861.5	25.23
Redox	F1-5	Red	Predicted: glutathione reductase, cytosolic [fragaria vesca subsp. Vesca]_XP_004296631.1.IVGPNEVEVTQLDGTK.2y7	Predicted: glutathione reductase, cytosolic [fragaria vesca subsp. Vesca]_XP_004296631.1	IVGPNEVEVTQLDGTK	2y7	850.0 / 762.4	25.23
Redox	F1-5	Red	Predicted: glutathione reductase, cytosolic [fragaria vesca subsp. Vesca]_XP_004296631.1.LNLEAVGVEVDK.2y8	Predicted: glutathione reductase, cytosolic [fragaria vesca subsp. Vesca]_XP_004296631.1	LNLEAVGVEVDK	2y8	643.3 / 816.5	17.6
Redox	F1-5	Red	Predicted: glutathione reductase, cytosolic [fragaria vesca subsp. Vesca]_XP_004296631.1.LNLEAVGVEVDK.2y7	Predicted: glutathione reductase, cytosolic [fragaria vesca subsp. Vesca]_XP_004296631.1	LNLEAVGVEVDK	2y7	643.3 / 745.4	17.73
Redox	F1-5	Red	Predicted: glutathione reductase, cytosolic [fragaria vesca subsp. Vesca]_XP_004296631.1.LNLEAVGVEVDK.2y6	Predicted: glutathione reductase, cytosolic [fragaria vesca subsp. Vesca]_XP_004296631.1	LNLEAVGVEVDK	2y6	643.3 / 646.3	17.6
Redox	F1-5	Red	glutathione peroxidase 6 [Fragaria x ananassa]_AGI65625.1.GNDVDLSTYK.2y8	glutathione peroxidase 6 [Fragaria x ananassa]_AGI65625.1	GNDVDLSTYK	2y8	556.3 / 940.5	20.13
Redox	F1-5	Red	glutathione peroxidase 6 [Fragaria x ananassa]_AGI65625.1.GNDVDLSTYK.2y6	glutathione peroxidase 6 [Fragaria x ananassa]_AGI65625.1	GNDVDLSTYK	2y6	556.3 / 726.4	20.13
Redox	F1-5	Red	glutathione peroxidase 6 [Fragaria x ananassa]_AGI65625.1.GNDVDLSTYK.2y5	glutathione peroxidase 6 [Fragaria x ananassa]_AGI65625.1	GNDVDLSTYK	2y5	556.3 / 611.3	20.22
Redox	F1-5	Red	glutathion S-transfer sativum]__BAC81649.LAAWIEELNK.2y5	glutathion S-transfer sativum]__BAC81649	LAAWIEELNK	2y5	593.8 / 632.3	29
Redox	F1-5	Red	glutathion S-transfer sativum]__BAC81649.LAAWIEELNK.2y6	glutathion S-transfer sativum]__BAC81649	LAAWIEELNK	2y6	593.8 / 745.4	29
Redox	F1-5	Red	glutathion S-transfer sativum]__BAC81649.LAAWIEELNK.2y8	glutathion S-transfer sativum]__BAC81649	LAAWIEELNK	2y8	593.8 / 1002.5	29
Redox	F1-5	Red	predicted: monodehydroascorbate reductase, seedling isozyme [fragaria vesca subsp. vesca]_XP_004303012.1.TSVPDVYAVGDVATFPLK.2y12	predicted: monodehydroascorbate reductase, seedling isozyme [fragaria vesca subsp. vesca]_XP_004303012.1	TSVPDVYAVGDVATFPLK	2y12	940.0 / 1280.7	32.31
Redox	F1-5	Red	predicted: monodehydroascorbate reductase, seedling isozyme [fragaria vesca subsp. vesca]_XP_004303012.1.TSVPDVYAVGDVATFPLK.2y9	predicted: monodehydroascorbate reductase, seedling isozyme [fragaria vesca subsp. vesca]_XP_004303012.1	TSVPDVYAVGDVATFPLK	2y9	940.0 / 947.5	32.22
Redox	F1-5	Red	predicted: monodehydroascorbate reductase, seedling isozyme [fragaria vesca subsp. vesca]_XP_004303012.1.TSVPDVYAVGDVATFPLK.2y3	predicted: monodehydroascorbate reductase, seedling isozyme [fragaria vesca subsp. vesca]_XP_004303012.1	TSVPDVYAVGDVATFPLK	2y3	940.0 / 357.3	32.22
Redox	F1-5	Red	Monodehydr reductase; AltName:_Q43497.SVDEYDYLPYFYSR.2y8	Monodehydr reductase. AltName:_Q43497	SVDEYDYLPYFYSR	2y8	908.9 / 1108.6	34.82
Redox	F1-5	Red	Monodehydr reductase; AltName:_Q43497.SVDEYDYLPYFYSR.2y9	Monodehydr reductase. AltName:_Q43497	SVDEYDYLPYFYSR	2y9	908.9 / 1223.6	34.94
Redox	F1-5	Red	Monodehydr reductase; AltName:_Q43497.SVDEYDYLPYFYSR.2y6	Monodehydr reductase. AltName:_Q43497	SVDEYDYLPYFYSR	2y6	908.9 / 832.4	34.82
Redox	F1-5	Red	Monodehydr reductase; AltName:_Q43497.SVDEYDYLPYFYSR.2y7	Monodehydr reductase. AltName:_Q43497	SVDEYDYLPYFYSR	2y7	908.9 / 945.5	34.94
Redox	F1-5	Red	dehydoasco reductase, bucharica]__CAQ63270.SKDPSDGSEQALLNELK.2y9	dehydoasco reductase. bucharica]__CAQ63270	SKDPSDGSEQALLNELK	2y9	916.0 / 1057.6	22.98
Redox	F1-5	Red	dehydoasco reductase, bucharica]__CAQ63270.SKDPSDGSEQALLNELK.2y10	dehydoasco reductase. bucharica]__CAQ63270	SKDPSDGSEQALLNELK	2y10	916.0 / 1144.6	37.05
Redox	F1-5	Red	dehydoasco reductase, bucharica]__CAQ63270.SKDPSDGSEQALLNELK.2y8	dehydoasco reductase. bucharica]__CAQ63270	SKDPSDGSEQALLNELK	2y8	916.0 / 928.5	37.15
Redox	F1-5	Red	dehydoasco reductase, bucharica]__CAQ63270.SKDPSDGSEQALLNELK.3y7	dehydoasco reductase. bucharica]__CAQ63270	SKDPSDGSEQALLNELK_3	3y7	611.0 / 800.5	16.93
Redox	F1-5	Red	dehydoasco reductase, bucharica]__CAQ63270.SKDPSDGSEQALLNELK.3y6	dehydoasco reductase. bucharica]__CAQ63270	SKDPSDGSEQALLNELK_3	3y6	611.0 / 729.5	12.56
Redox	F1-5	Red	dehydoasco reductase, bucharica]__CAQ63270.SKDPSDGSEQALLNELK.3y5	dehydoasco reductase. bucharica]__CAQ63270	SKDPSDGSEQALLNELK_3	3y5	611.0 / 616.4	26.01
Redox	F1-5	Red	Mn-superoxide dismutase [Fragaria x ananassa]_ AGI65627.1.LVVETTANQDPLVTK.2y9	Mn-superoxide dismutase [Fragaria x ananassa]_ AGI65627.1	LVVETTANQDPLVTK	2y9	814.5 / 985.5	23.83
Redox	F1-5	Red	Mn-superoxide dismutase [Fragaria x ananassa]_ AGI65627.1.LVVETTANQDPLVTK.2y5	Mn-superoxide dismutase [Fragaria x ananassa]_ AGI65627.1	LVVETTANQDPLVTK	2y5	814.5 / 557.4	23.39
Redox	F1-5	Red	Mn-superoxide dismutase [Fragaria x ananassa]_ AGI65627.1.LVVETTANQDPLVTK.2y8	Mn-superoxide dismutase [Fragaria x ananassa]_ AGI65627.1	LVVETTANQDPLVTK	2y8	814.5 / 914.5	23.39
Redox	F1-5	Red	perdicted: superoxide dismutase [Cu-Zn], choloplastic [Fragaria vesca subsp. Vesca]_XP_004287550.1.ALVVHELEDDLGK.2y3	perdicted: superoxide dismutase [Cu-Zn], choloplastic [Fragaria vesca subsp. Vesca]_XP_004287550.1	ALVVHELEDDLGK	2y3	719.4 / 317.2	27.26
Redox	F1-5	Red	perdicted: superoxide dismutase [Cu-Zn], choloplastic [Fragaria vesca subsp. Vesca]_XP_004287550.1.ALVVHELEDDLGK.2y4	perdicted: superoxide dismutase [Cu-Zn], choloplastic [Fragaria vesca subsp. Vesca]_XP_004287550.1	ALVVHELEDDLGK	2y4	719.4 / 432.3	33.96
Redox	F1-5	Red	perdicted: superoxide dismutase [Cu-Zn], choloplastic [Fragaria vesca subsp. Vesca]_XP_004287550.1.ALVVHELEDDLGK.2y9	perdicted: superoxide dismutase [Cu-Zn], choloplastic [Fragaria vesca subsp. Vesca]_XP_004287550.1	ALVVHELEDDLGK	2y9	719.4 / 1055.5	25.32
Redox	F1-5	Red	catalase [Fragaria x ananassa]_AGI65617.1.TWPEDILPLQPVGR.2y12	catalase [Fragaria x ananassa]_AGI65617.1	TWPEDILPLQPVGR	2y12	810.9 / 1333.8	34.2
Redox	F1-5	Red	catalase [Fragaria x ananassa]_AGI65617.1.TWPEDILPLQPVGR.2y7	catalase [Fragaria x ananassa]_AGI65617.1	TWPEDILPLQPVGR	2y7	810.9 / 766.5	34.24
Redox	F1-5	Red	catalase [Fragaria x ananassa]_AGI65617.1.TWPEDILPLQPVGR.2y4	catalase [Fragaria x ananassa]_AGI65617.1	TWPEDILPLQPVGR	2y4	810.9 / 428.3	34.2
Redox	F1-5	Red	catalase [Fragaria x ananassa]_AGI65617.1.DEEVNYFPSR.2y6	catalase [Fragaria x ananassa]_AGI65617.1	DEEVNYFPSR	2y6	628.3 / 783.4	23.92
Redox	F1-5	Red	catalase [Fragaria x ananassa]_AGI65617.1.DEEVNYFPSR.2y7	catalase [Fragaria x ananassa]_AGI65617.1	DEEVNYFPSR	2y7	628.3 / 882.5	24.2
Redox	F1-5	Red	catalase [Fragaria x ananassa]_AGI65617.1.DEEVNYFPSR.2y5	catalase [Fragaria x ananassa]_AGI65617.1	DEEVNYFPSR	2y5	628.3 / 669.3	24
Redox	F1-5	Red	catalase [Fragaria x ananassa]_AGI65617.1.DEEVNYFPSR.2y3	catalase [Fragaria x ananassa]_AGI65617.1	DEEVNYFPSR	2y3	628.3 / 359.2	24
Redox	F1-5	Red	catalase [Fragaria x ananassa]_AGI65617.1.EGNFDLVGNNFPVFFVR.2y10	catalase [Fragaria x ananassa]_AGI65617.1	EGNFDLVGNNFPVFFVR	2y10	986.0 / 1196.6	37.37
Redox	F1-5	Red	catalase [Fragaria x ananassa]_AGI65617.1.EGNFDLVGNNFPVFFVR.2y11	catalase [Fragaria x ananassa]_AGI65617.1	EGNFDLVGNNFPVFFVR	2y11	986.0 / 1295.7	37.27
Redox	F1-5	Red	catalase [Fragaria x ananassa]_AGI65617.1.EGNFDLVGNNFPVFFVR.3y7	catalase [Fragaria x ananassa]_AGI65617.1	EGNFDLVGNNFPVFFVR_3	3y7	657.7 / 911.5	37.3
Redox	F1-5	Red	catalase [Fragaria x ananassa]_AGI65617.1.EGNFDLVGNNFPVFFVR.3y6	catalase [Fragaria x ananassa]_AGI65617.1	EGNFDLVGNNFPVFFVR_3	3y6	657.7 / 764.5	37.37
Redox	F1-5	Red	catalase [Fragaria x ananassa]_AGI65617.1.EGNFDLVGNNFPVFFVR.3y5	catalase [Fragaria x ananassa]_AGI65617.1	EGNFDLVGNNFPVFFVR_3	3y5	657.7 / 667.4	37.3
Redox	F1-5	Red	putative thioredoxi arrhiza]__ADA67935.HVPGFIEGADELK.2y8	putative thioredoxi arrhiza]__ADA67935	HVPGFIEGADELK	2y8	706.4 / 874.5	26.6
Redox	F1-5	Red	putative thioredoxi arrhiza]__ADA67935.HVPGFIEGADELK.2y9	putative thioredoxi arrhiza]__ADA67935	HVPGFIEGADELK	2y9	706.4 / 1021.5	26.86
Redox	F1-5	Red	putative thioredoxi arrhiza]__ADA67935.HVPGFIEGADELK.2y7	putative thioredoxi arrhiza]__ADA67935	HVPGFIEGADELK	2y7	706.4 / 761.4	26.3
Redox	F1-5	Red	putative thioredoxi arrhiza]__ADA67935.HVPGFIEGADELK.2y11	putative thioredoxi arrhiza]__ADA67935	HVPGFIEGADELK	2y11	706.4 / 1175.6	26.67
Redox	F1-5	Red	predicted; peroxiredoxin-2B, mitochondrial [fragaria vesca subsp. Vesca]_XP_004299990.1.AANVESGGEFTVSSADDILK.3y8	predicted; peroxiredoxin-2B, mitochondrial [fragaria vesca subsp. Vesca]_XP_004299990.1	AANVESGGEFTVSSADDILK_3	3y8	670.7 / 848.4	28.66
Redox	F1-5	Red	predicted; peroxiredoxin-2B, mitochondrial [fragaria vesca subsp. Vesca]_XP_004299990.1.AANVESGGEFTVSSADDILK.3y7	predicted; peroxiredoxin-2B, mitochondrial [fragaria vesca subsp. Vesca]_XP_004299990.1	AANVESGGEFTVSSADDILK_3	3y7	670.7 / 761.4	28.47
Redox	F1-5	Red	predicted; peroxiredoxin-2B, mitochondrial [fragaria vesca subsp. Vesca]_XP_004299990.1.AANVESGGEFTVSSADDILK.3y6	predicted; peroxiredoxin-2B, mitochondrial [fragaria vesca subsp. Vesca]_XP_004299990.1	AANVESGGEFTVSSADDILK_3	3y6	670.7 / 674.4	28.6
Redox	F1-5	Red	predicted; peroxiredoxin-2F, mitochondrial [fragaria vesca subsp. Vesca]_XP_004296922.1.SWDEGVSSK.2y7	predicted; peroxiredoxin-2F, mitochondrial [fragaria vesca subsp. Vesca]_XP_004296922.1	SWDEGVSSK	2y7	497.7 / 721.3	17.41
Redox	F1-5	Red	predicted; peroxiredoxin-2F, mitochondrial [fragaria vesca subsp. Vesca]_XP_004296922.1.SWDEGVSSK.2y8	predicted; peroxiredoxin-2F, mitochondrial [fragaria vesca subsp. Vesca]_XP_004296922.1	SWDEGVSSK	2y8	497.7 / 907.4	17.51
Redox	F1-5	Red	predicted; peroxiredoxin-2F, mitochondrial [fragaria vesca subsp. Vesca]_XP_004296922.1.SWDEGVSSK.2y6	predicted; peroxiredoxin-2F, mitochondrial [fragaria vesca subsp. Vesca]_XP_004296922.1	SWDEGVSSK	2y6	497.7 / 606.3	17.2
Redox	F1-5	Red	predicted; peroxiredoxin-2F, mitochondrial [fragaria vesca subsp. Vesca]_XP_004296922.1.VLNVEEAPSDFK.2y8	predicted; peroxiredoxin-2F, mitochondrial [fragaria vesca subsp. Vesca]_XP_004296922.1	VLNVEEAPSDFK	2y8	674.3 / 922.4	24.2
Redox	F1-5	Red	predicted; peroxiredoxin-2F, mitochondrial [fragaria vesca subsp. Vesca]_XP_004296922.1.VLNVEEAPSDFK.2y9	predicted; peroxiredoxin-2F, mitochondrial [fragaria vesca subsp. Vesca]_XP_004296922.1	VLNVEEAPSDFK	2y9	674.3 / 1021.5	24.2
Redox	F1-5	Red	predicted; peroxiredoxin-2F, mitochondrial [fragaria vesca subsp. Vesca]_XP_004296922.1.VLNVEEAPSDFK.2y7	predicted; peroxiredoxin-2F, mitochondrial [fragaria vesca subsp. Vesca]_XP_004296922.1	VLNVEEAPSDFK	2y7	674.3 / 793.4	24.06
Redox	F1-5	Red	1-Cys peroxiredo ananassa]__AAV33451.IATPANWKPGDDVVISPTVSQEEAQK.3y10	1-Cys peroxiredo ananassa]__AAV33451	IATPANWKPGDDVVISPTVSQEEAQK_3	3y10	927.5 / 1116.6	26.1
Redox	F1-5	Red	1-Cys peroxiredo ananassa]__AAV33451.IATPANWKPGDDVVISPTVSQEEAQK.3y11	1-Cys peroxiredo ananassa]__AAV33451	IATPANWKPGDDVVISPTVSQEEAQK_3	3y11	927.5 / 1203.6	26.1
Redox	F1-5	Red	1-Cys peroxiredo ananassa]__AAV33451.IATPANWKPGDDVVISPTVSQEEAQK.3y12	1-Cys peroxiredo ananassa]__AAV33451	IATPANWKPGDDVVISPTVSQEEAQK_3	3y12	927.5 / 1316.7	26.1
Redox	F1-5	Red	alternativ oxidase thaliana]__NP_188875.ALLEEAENER.2y7	alternativ oxidase thaliana]__NP_188875	ALLEEAENER	2y7	587.3 / 876.4	21.14
Redox	F1-5	Red	alternativ oxidase thaliana]__NP_188875.ALLEEAENER.2y5	alternativ oxidase thaliana]__NP_188875	ALLEEAENER	2y5	587.3 / 618.3	21.14
Redox	F1-5	Red	alternativ oxidase thaliana]__NP_188875.ALLEEAENER.2y6	alternativ oxidase thaliana]__NP_188875	ALLEEAENER	2y6	587.3 / 747.3	21
Redox	F1-5	Red	mitochondr alternativ vinifera]__ACI28866.DIDSGKIENVPAPAIAIDYWR.3y7	mitocHoneoyedr alternativ vinifera]__ACI28866	DIDSGKIENVPAPAIAIDYWR_3	3y7	781.7 / 936.5	26.1
Redox	F1-5	Red	mitochondr alternativ vinifera]__ACI28866.DIDSGKIENVPAPAIAIDYWR.3y8	mitocHoneoyedr alternativ vinifera]__ACI28866	DIDSGKIENVPAPAIAIDYWR_3	3y8	781.7 / 1007.5	22.79
Redox	F1-5	Red	mitochondr alternativ vinifera]__ACI28866.DIDSGKIENVPAPAIAIDYWR.3y9	mitocHoneoyedr alternativ vinifera]__ACI28866	DIDSGKIENVPAPAIAIDYWR_3	3y9	781.7 / 1104.6	16.75
Redox	F1-5	Red	mitochondr alternativ vinifera]__ACI28866.DIDSGKIENVPAPAIAIDYWR.3y11	mitocHoneoyedr alternativ vinifera]__ACI28866	DIDSGKIENVPAPAIAIDYWR_3	3y11	781.7 / 1272.7	23.83
Redox	F1-5	Red	aldo/keto reductase ananassa]__AAV28174.EELVTATGPYK.2y4	aldo/keto reductase ananassa]__AAV28174	EELVTATGPYK	2y4	604.3 / 464.3	21.14
Redox	F1-5	Red	aldo/keto reductase ananassa]__AAV28174.EELVTATGPYK.2y7	aldo/keto reductase ananassa]__AAV28174	EELVTATGPYK	2y7	604.3 / 737.4	21.14
Redox	F1-5	Red	aldo/keto reductase ananassa]__AAV28174.EELVTATGPYK.2y8	aldo/keto reductase ananassa]__AAV28174	EELVTATGPYK	2y8	604.3 / 836.5	21.14
Redox	F1-5	Red	aldo/keto reductase ananassa]__AAV28174.TATQIPEVVLESSNGR.2y9	aldo/keto reductase ananassa]__AAV28174	TATQIPEVVLESSNGR	2y9	850.9 / 960.5	26.23
Redox	F1-5	Red	aldo/keto reductase ananassa]__AAV28174.TATQIPEVVLESSNGR.2y11	aldo/keto reductase ananassa]__AAV28174	TATQIPEVVLESSNGR	2y11	850.9 / 1186.6	26.32
Redox	F1-5	Red	aldo/keto reductase ananassa]__AAV28174.TATQIPEVVLESSNGR.2y8	aldo/keto reductase ananassa]__AAV28174	TATQIPEVVLESSNGR	2y8	850.9 / 861.4	26.32
Redox	F1-5	Red	aldo/keto reductase, communis]__XP_002512220.YIGLSEASPDTIR.2y9	aldo/keto reductase. communis]__XP_002512220	YIGLSEASPDTIR	2y9	711.4 / 975.5	24.79
Redox	F1-5	Red	aldo/keto reductase, communis]__XP_002512220.YIGLSEASPDTIR.2y7	aldo/keto reductase. communis]__XP_002512220	YIGLSEASPDTIR	2y7	711.4 / 759.4	24.79
Redox	F1-5	Red	aldo/keto reductase, communis]__XP_002512220.YIGLSEASPDTIR.2y11	aldo/keto reductase. communis]__XP_002512220	YIGLSEASPDTIR	2y11	711.4 / 1145.6	24.79
Redox	F1-5	Red	thioredoxi fold hypogaea]__ABI84254.YTHDLGLELDLSEK.2y9	thioredoxi fold hypogaea]__ABI84254	YTHDLGLELDLSEK	2y9	816.9 / 1003.5	26.45
Redox	F1-5	Red	thioredoxi fold hypogaea]__ABI84254.YTHDLGLELDLSEK.2y4	thioredoxi fold hypogaea]__ABI84254	YTHDLGLELDLSEK	2y4	816.9 / 476.3	26.54
Redox	F1-5	Red	thioredoxi fold hypogaea]__ABI84254.YTHDLGLELDLSEK.2b4	thioredoxi fold hypogaea]__ABI84254	YTHDLGLELDLSEK	2b4	816.9 / 517.2	26.45
Redox	F1-5	Red	lactoylglu lyase hirsutum]__ACJ11750.TVLVDNEDFLKELK.2y10	lactoylglu lyase hirsutum]__ACJ11750	TVLVDNEDFLKELK	2y10	832.0 / 1250.6	32.43
Redox	F1-5	Red	lactoylglu lyase hirsutum]__ACJ11750.TVLVDNEDFLKELK.2y5	lactoylglu lyase hirsutum]__ACJ11750	TVLVDNEDFLKELK	2y5	832.0 / 630.4	32.43
Redox	F1-5	Red	lactoylglu lyase hirsutum]__ACJ11750.TVLVDNEDFLKELK.2y4	lactoylglu lyase hirsutum]__ACJ11750	TVLVDNEDFLKELK	2y4	832.0 / 517.3	32.43
Redox	F1-5	Red	cytosolic ascorbate annuum]__AAY21068.SGFEGPWTTNPLIFDNSYFK.3y10	cytosolic ascorbate annuum]__AAY21068	SGFEGPWTTNPLIFDNSYFK_3	3y10	774.0 / 1243.6	29.82
Redox	F1-5	Red	cytosolic ascorbate annuum]__AAY21068.SGFEGPWTTNPLIFDNSYFK.3y7	cytosolic ascorbate annuum]__AAY21068	SGFEGPWTTNPLIFDNSYFK_3	3y7	774.0 / 920.4	21.68
Redox	F1-5	Red	cytosolic ascorbate annuum]__AAY21068.SGFEGPWTTNPLIFDNSYFK.3y9	cytosolic ascorbate annuum]__AAY21068	SGFEGPWTTNPLIFDNSYFK_3	3y9	774.0 / 1146.6	33.53
Redox	F1-5	Red	cytosolic ascorbate annuum]__AAY21068.SGFEGPWTTNPLIFDNSYFK.3y8	cytosolic ascorbate annuum]__AAY21068	SGFEGPWTTNPLIFDNSYFK_3	3y8	774.0 / 1033.5	25.82
Redox	F1-5	White	LYATVDLER heavy y7	Standard 2	LYATVDLER	2y7	543.7 / 810.4	23.61
Redox	F1-5	White	LYATVDLER heavy y6	Standard 2	LYATVDLER	2y6	543.7 / 739.4	23.73
Redox	F1-5	White	LYATVDLER heavy y3	Standard 2	LYATVDLER	2y3	543.7 / 424.3	23.73
Redox	F1-5	White	SGGDITIGELLK heavy y7	Standard 1	SGGDITIGELLK	2y7	605.8 / 781.5	29.82
Redox	F1-5	White	SGGDITIGELLK heavy y6	Standard 1	SGGDITIGELLK	2y6	605.8 / 680.4	29.82
Redox	F1-5	White	SGGDITIGELLK heavy y5	Standard 1	SGGDITIGELLK	2y7	605.8 / 567.4	29.82
Redox	F1-5	White	Ascorbate peroxidase [fragaria x ananassa] _ BAG38688.1.EGLLQLPTDK.2y6	Ascorbate peroxidase [fragaria x ananassa] _ BAG38688.1	EGLLQLPTDK	2y5	557.3 / 701.4	26.76
Redox	F1-5	White	Ascorbate peroxidase [fragaria x ananassa] _ BAG38688.1.EGLLQLPTDK.2y7	Ascorbate peroxidase [fragaria x ananassa] _ BAG38688.1	EGLLQLPTDK	2y7	557.3 / 814.5	26.95
Redox	F1-5	White	Ascorbate peroxidase [fragaria x ananassa] _ BAG38688.1.EGLLQLPTDK.2y4	Ascorbate peroxidase [fragaria x ananassa] _ BAG38688.1	EGLLQLPTDK	2y4	557.3 / 460.2	26.9
Redox	F1-5	White	Ascorbate peroxidase [fragaria x ananassa] _ BAG38688.1.EGLLQLPTDK.2y5	Ascorbate peroxidase [fragaria x ananassa] _ BAG38688.1	EGLLQLPTDK	2y5	557.3 / 573.3	26.86
Redox	F1-5	White	APX [Fragaria x ananassa]__AAD41404.YAADEDAFFADYALAHQR.3y10	APX [Fragaria x ananassa]__AAD41404	YAADEDAFFADYALAHQR_3	3y10	692.0 / 1191.6	28.91
Redox	F1-5	White	APX [Fragaria x ananassa]__AAD41404.YAADEDAFFADYALAHQR.3y8	APX [Fragaria x ananassa]__AAD41404	YAADEDAFFADYALAHQR_3	3y8	692.0 / 973.5	28.91
Redox	F1-5	White	APX [Fragaria x ananassa]__AAD41404.YAADEDAFFADYALAHQR.3y9	APX [Fragaria x ananassa]__AAD41404	YAADEDAFFADYALAHQR_3	3y9	692.0 / 1044.5	29
Redox	F1-5	White	putative ascorbate [Atropa_CAC40745.AIDEYDYLPYFYSR.2y6	putative ascorbate [Atropa_CAC40745	AIDEYDYLPYFYSR	2y6	907.9 / 832.4	34.94
Redox	F1-5	White	putative ascorbate [Atropa_CAC40745.AIDEYDYLPYFYSR.2y8	putative ascorbate [Atropa_CAC40745	AIDEYDYLPYFYSR	2y8	907.9 / 1108.6	35.04
Redox	F1-5	White	putative ascorbate [Atropa_CAC40745.AIDEYDYLPYFYSR.2y7	putative ascorbate [Atropa_CAC40745	AIDEYDYLPYFYSR	2y7	907.9 / 945.5	34.94
Redox	F1-5	White	Predicted: glutathione reductase, cytosolic [fragaria vesca subsp. Vesca]_XP_004296631.1.IVGPNEVEVTQLDGTK.2y9	Predicted: glutathione reductase, cytosolic [fragaria vesca subsp. Vesca]_XP_004296631.1	IVGPNEVEVTQLDGTK	2y9	850.0 / 990.5	25.23
Redox	F1-5	White	Predicted: glutathione reductase, cytosolic [fragaria vesca subsp. Vesca]_XP_004296631.1.IVGPNEVEVTQLDGTK.2y8	Predicted: glutathione reductase, cytosolic [fragaria vesca subsp. Vesca]_XP_004296631.1	IVGPNEVEVTQLDGTK	2y8	850.0 / 861.5	25.23
Redox	F1-5	White	Predicted: glutathione reductase, cytosolic [fragaria vesca subsp. Vesca]_XP_004296631.1.IVGPNEVEVTQLDGTK.2y7	Predicted: glutathione reductase, cytosolic [fragaria vesca subsp. Vesca]_XP_004296631.1	IVGPNEVEVTQLDGTK	2y7	850.0 / 762.4	25.23
Redox	F1-5	White	Predicted: glutathione reductase, cytosolic [fragaria vesca subsp. Vesca]_XP_004296631.1.LNLEAVGVEVDK.2y8	Predicted: glutathione reductase, cytosolic [fragaria vesca subsp. Vesca]_XP_004296631.1	LNLEAVGVEVDK	2y8	643.3 / 816.5	17.6
Redox	F1-5	White	Predicted: glutathione reductase, cytosolic [fragaria vesca subsp. Vesca]_XP_004296631.1.LNLEAVGVEVDK.2y7	Predicted: glutathione reductase, cytosolic [fragaria vesca subsp. Vesca]_XP_004296631.1	LNLEAVGVEVDK	2y7	643.3 / 745.4	17.73
Redox	F1-5	White	Predicted: glutathione reductase, cytosolic [fragaria vesca subsp. Vesca]_XP_004296631.1.LNLEAVGVEVDK.2y6	Predicted: glutathione reductase, cytosolic [fragaria vesca subsp. Vesca]_XP_004296631.1	LNLEAVGVEVDK	2y6	643.3 / 646.3	17.6
Redox	F1-5	White	glutathione peroxidase 6 [Fragaria x ananassa]_AGI65625.1.GNDVDLSTYK.2y8	glutathione peroxidase 6 [Fragaria x ananassa]_AGI65625.1	GNDVDLSTYK	2y8	556.3 / 940.5	20.13
Redox	F1-5	White	glutathione peroxidase 6 [Fragaria x ananassa]_AGI65625.1.GNDVDLSTYK.2y6	glutathione peroxidase 6 [Fragaria x ananassa]_AGI65625.1	GNDVDLSTYK	2y6	556.3 / 726.4	20.13
Redox	F1-5	White	glutathione peroxidase 6 [Fragaria x ananassa]_AGI65625.1.GNDVDLSTYK.2y5	glutathione peroxidase 6 [Fragaria x ananassa]_AGI65625.1	GNDVDLSTYK	2y5	556.3 / 611.3	20.22
Redox	F1-5	White	glutathion S-transfer sativum]__BAC81649.LAAWIEELNK.2y5	glutathion S-transfer sativum]__BAC81649	LAAWIEELNK	2y5	593.8 / 632.3	29
Redox	F1-5	White	glutathion S-transfer sativum]__BAC81649.LAAWIEELNK.2y6	glutathion S-transfer sativum]__BAC81649	LAAWIEELNK	2y6	593.8 / 745.4	29
Redox	F1-5	White	glutathion S-transfer sativum]__BAC81649.LAAWIEELNK.2y8	glutathion S-transfer sativum]__BAC81649	LAAWIEELNK	2y8	593.8 / 1002.5	29
Redox	F1-5	White	predicted: monodehydroascorbate reductase, seedling isozyme [fragaria vesca subsp. vesca]_XP_004303012.1.TSVPDVYAVGDVATFPLK.2y12	predicted: monodehydroascorbate reductase, seedling isozyme [fragaria vesca subsp. vesca]_XP_004303012.1	TSVPDVYAVGDVATFPLK	2y12	940.0 / 1280.7	32.31
Redox	F1-5	White	predicted: monodehydroascorbate reductase, seedling isozyme [fragaria vesca subsp. vesca]_XP_004303012.1.TSVPDVYAVGDVATFPLK.2y9	predicted: monodehydroascorbate reductase, seedling isozyme [fragaria vesca subsp. vesca]_XP_004303012.1	TSVPDVYAVGDVATFPLK	2y9	940.0 / 947.5	32.22
Redox	F1-5	White	predicted: monodehydroascorbate reductase, seedling isozyme [fragaria vesca subsp. vesca]_XP_004303012.1.TSVPDVYAVGDVATFPLK.2y3	predicted: monodehydroascorbate reductase, seedling isozyme [fragaria vesca subsp. vesca]_XP_004303012.1	TSVPDVYAVGDVATFPLK	2y3	940.0 / 357.3	32.22
Redox	F1-5	White	Monodehydr reductase; AltName:_Q43497.SVDEYDYLPYFYSR.2y8	Monodehydr reductase. AltName:_Q43497	SVDEYDYLPYFYSR	2y8	908.9 / 1108.6	34.82
Redox	F1-5	White	Monodehydr reductase; AltName:_Q43497.SVDEYDYLPYFYSR.2y9	Monodehydr reductase. AltName:_Q43497	SVDEYDYLPYFYSR	2y9	908.9 / 1223.6	34.94
Redox	F1-5	White	Monodehydr reductase; AltName:_Q43497.SVDEYDYLPYFYSR.2y6	Monodehydr reductase. AltName:_Q43497	SVDEYDYLPYFYSR	2y6	908.9 / 832.4	34.82
Redox	F1-5	White	Monodehydr reductase; AltName:_Q43497.SVDEYDYLPYFYSR.2y7	Monodehydr reductase. AltName:_Q43497	SVDEYDYLPYFYSR	2y7	908.9 / 945.5	34.94
Redox	F1-5	White	dehydoasco reductase, bucharica]__CAQ63270.SKDPSDGSEQALLNELK.2y9	dehydoasco reductase. bucharica]__CAQ63270	SKDPSDGSEQALLNELK	2y9	916.0 / 1057.6	22.98
Redox	F1-5	White	dehydoasco reductase, bucharica]__CAQ63270.SKDPSDGSEQALLNELK.2y10	dehydoasco reductase. bucharica]__CAQ63270	SKDPSDGSEQALLNELK	2y10	916.0 / 1144.6	37.05
Redox	F1-5	White	dehydoasco reductase, bucharica]__CAQ63270.SKDPSDGSEQALLNELK.2y8	dehydoasco reductase. bucharica]__CAQ63270	SKDPSDGSEQALLNELK	2y8	916.0 / 928.5	37.15
Redox	F1-5	White	dehydoasco reductase, bucharica]__CAQ63270.SKDPSDGSEQALLNELK.3y7	dehydoasco reductase. bucharica]__CAQ63270	SKDPSDGSEQALLNELK_3	3y7	611.0 / 800.5	16.93
Redox	F1-5	White	dehydoasco reductase, bucharica]__CAQ63270.SKDPSDGSEQALLNELK.3y6	dehydoasco reductase. bucharica]__CAQ63270	SKDPSDGSEQALLNELK_3	3y6	611.0 / 729.5	12.56
Redox	F1-5	White	dehydoasco reductase, bucharica]__CAQ63270.SKDPSDGSEQALLNELK.3y5	dehydoasco reductase. bucharica]__CAQ63270	SKDPSDGSEQALLNELK_3	3y5	611.0 / 616.4	26.01
Redox	F1-5	White	Mn-superoxide dismutase [Fragaria x ananassa]_ AGI65627.1.LVVETTANQDPLVTK.2y9	Mn-superoxide dismutase [Fragaria x ananassa]_ AGI65627.1	LVVETTANQDPLVTK	2y9	814.5 / 985.5	23.83
Redox	F1-5	White	Mn-superoxide dismutase [Fragaria x ananassa]_ AGI65627.1.LVVETTANQDPLVTK.2y5	Mn-superoxide dismutase [Fragaria x ananassa]_ AGI65627.1	LVVETTANQDPLVTK	2y5	814.5 / 557.4	23.39
Redox	F1-5	White	Mn-superoxide dismutase [Fragaria x ananassa]_ AGI65627.1.LVVETTANQDPLVTK.2y8	Mn-superoxide dismutase [Fragaria x ananassa]_ AGI65627.1	LVVETTANQDPLVTK	2y8	814.5 / 914.5	23.39
Redox	F1-5	White	perdicted: superoxide dismutase [Cu-Zn], choloplastic [Fragaria vesca subsp. Vesca]_XP_004287550.1.ALVVHELEDDLGK.2y3	perdicted: superoxide dismutase [Cu-Zn], choloplastic [Fragaria vesca subsp. Vesca]_XP_004287550.1	ALVVHELEDDLGK	2y3	719.4 / 317.2	27.26
Redox	F1-5	White	perdicted: superoxide dismutase [Cu-Zn], choloplastic [Fragaria vesca subsp. Vesca]_XP_004287550.1.ALVVHELEDDLGK.2y4	perdicted: superoxide dismutase [Cu-Zn], choloplastic [Fragaria vesca subsp. Vesca]_XP_004287550.1	ALVVHELEDDLGK	2y4	719.4 / 432.3	33.96
Redox	F1-5	White	perdicted: superoxide dismutase [Cu-Zn], choloplastic [Fragaria vesca subsp. Vesca]_XP_004287550.1.ALVVHELEDDLGK.2y9	perdicted: superoxide dismutase [Cu-Zn], choloplastic [Fragaria vesca subsp. Vesca]_XP_004287550.1	ALVVHELEDDLGK	2y9	719.4 / 1055.5	25.32
Redox	F1-5	White	catalase [Fragaria x ananassa]_AGI65617.1.TWPEDILPLQPVGR.2y12	catalase [Fragaria x ananassa]_AGI65617.1	TWPEDILPLQPVGR	2y12	810.9 / 1333.8	34.2
Redox	F1-5	White	catalase [Fragaria x ananassa]_AGI65617.1.TWPEDILPLQPVGR.2y7	catalase [Fragaria x ananassa]_AGI65617.1	TWPEDILPLQPVGR	2y7	810.9 / 766.5	34.24
Redox	F1-5	White	catalase [Fragaria x ananassa]_AGI65617.1.TWPEDILPLQPVGR.2y4	catalase [Fragaria x ananassa]_AGI65617.1	TWPEDILPLQPVGR	2y4	810.9 / 428.3	34.2
Redox	F1-5	White	catalase [Fragaria x ananassa]_AGI65617.1.DEEVNYFPSR.2y6	catalase [Fragaria x ananassa]_AGI65617.1	DEEVNYFPSR	2y6	628.3 / 783.4	23.92
Redox	F1-5	White	catalase [Fragaria x ananassa]_AGI65617.1.DEEVNYFPSR.2y7	catalase [Fragaria x ananassa]_AGI65617.1	DEEVNYFPSR	2y7	628.3 / 882.5	23.92
Redox	F1-5	White	catalase [Fragaria x ananassa]_AGI65617.1.DEEVNYFPSR.2y5	catalase [Fragaria x ananassa]_AGI65617.1	DEEVNYFPSR	2y5	628.3 / 669.3	24
Redox	F1-5	White	catalase [Fragaria x ananassa]_AGI65617.1.DEEVNYFPSR.2y3	catalase [Fragaria x ananassa]_AGI65617.1	DEEVNYFPSR	2y3	628.3 / 359.2	24
Redox	F1-5	White	catalase [Fragaria x ananassa]_AGI65617.1.EGNFDLVGNNFPVFFVR.2y10	catalase [Fragaria x ananassa]_AGI65617.1	EGNFDLVGNNFPVFFVR	2y10	986.0 / 1196.6	37.37
Redox	F1-5	White	catalase [Fragaria x ananassa]_AGI65617.1.EGNFDLVGNNFPVFFVR.2y11	catalase [Fragaria x ananassa]_AGI65617.1	EGNFDLVGNNFPVFFVR	2y11	986.0 / 1295.7	37.27
Redox	F1-5	White	catalase [Fragaria x ananassa]_AGI65617.1.EGNFDLVGNNFPVFFVR.3y7	catalase [Fragaria x ananassa]_AGI65617.1	EGNFDLVGNNFPVFFVR_3	3y7	657.7 / 911.5	37.3
Redox	F1-5	White	catalase [Fragaria x ananassa]_AGI65617.1.EGNFDLVGNNFPVFFVR.3y6	catalase [Fragaria x ananassa]_AGI65617.1	EGNFDLVGNNFPVFFVR_3	3y6	657.7 / 764.5	37.37
Redox	F1-5	White	catalase [Fragaria x ananassa]_AGI65617.1.EGNFDLVGNNFPVFFVR.3y5	catalase [Fragaria x ananassa]_AGI65617.1	EGNFDLVGNNFPVFFVR_3	3y5	657.7 / 667.4	37.3
Redox	F1-5	White	putative thioredoxi arrhiza]__ADA67935.HVPGFIEGADELK.2y8	putative thioredoxi arrhiza]__ADA67935	HVPGFIEGADELK	2y8	706.4 / 874.5	26.6
Redox	F1-5	White	putative thioredoxi arrhiza]__ADA67935.HVPGFIEGADELK.2y9	putative thioredoxi arrhiza]__ADA67935	HVPGFIEGADELK	2y9	706.4 / 1021.5	26.86
Redox	F1-5	White	putative thioredoxi arrhiza]__ADA67935.HVPGFIEGADELK.2y7	putative thioredoxi arrhiza]__ADA67935	HVPGFIEGADELK	2y7	706.4 / 761.4	26.3
Redox	F1-5	White	putative thioredoxi arrhiza]__ADA67935.HVPGFIEGADELK.2y11	putative thioredoxi arrhiza]__ADA67935	HVPGFIEGADELK	2y11	706.4 / 1175.6	26.67
Redox	F1-5	White	predicted; peroxiredoxin-2B, mitochondrial [fragaria vesca subsp. Vesca]_XP_004299990.1.AANVESGGEFTVSSADDILK.3y8	predicted; peroxiredoxin-2B, mitochondrial [fragaria vesca subsp. Vesca]_XP_004299990.1	AANVESGGEFTVSSADDILK_3	3y8	670.7 / 848.4	28.66
Redox	F1-5	White	predicted; peroxiredoxin-2B, mitochondrial [fragaria vesca subsp. Vesca]_XP_004299990.1.AANVESGGEFTVSSADDILK.3y7	predicted; peroxiredoxin-2B, mitochondrial [fragaria vesca subsp. Vesca]_XP_004299990.1	AANVESGGEFTVSSADDILK_3	3y7	670.7 / 761.4	28.47
Redox	F1-5	White	predicted; peroxiredoxin-2B, mitochondrial [fragaria vesca subsp. Vesca]_XP_004299990.1.AANVESGGEFTVSSADDILK.3y6	predicted; peroxiredoxin-2B, mitochondrial [fragaria vesca subsp. Vesca]_XP_004299990.1	AANVESGGEFTVSSADDILK_3	3y6	670.7 / 674.4	28.6
Redox	F1-5	White	predicted; peroxiredoxin-2F, mitochondrial [fragaria vesca subsp. Vesca]_XP_004296922.1.SWDEGVSSK.2y7	predicted; peroxiredoxin-2F, mitochondrial [fragaria vesca subsp. Vesca]_XP_004296922.1	SWDEGVSSK	2y7	497.7 / 721.3	17.41
Redox	F1-5	White	predicted; peroxiredoxin-2F, mitochondrial [fragaria vesca subsp. Vesca]_XP_004296922.1.SWDEGVSSK.2y8	predicted; peroxiredoxin-2F, mitochondrial [fragaria vesca subsp. Vesca]_XP_004296922.1	SWDEGVSSK	2y8	497.7 / 907.4	17.51
Redox	F1-5	White	predicted; peroxiredoxin-2F, mitochondrial [fragaria vesca subsp. Vesca]_XP_004296922.1.SWDEGVSSK.2y6	predicted; peroxiredoxin-2F, mitochondrial [fragaria vesca subsp. Vesca]_XP_004296922.1	SWDEGVSSK	2y6	497.7 / 606.3	17.2
Redox	F1-5	White	predicted; peroxiredoxin-2F, mitochondrial [fragaria vesca subsp. Vesca]_XP_004296922.1.VLNVEEAPSDFK.2y8	predicted; peroxiredoxin-2F, mitochondrial [fragaria vesca subsp. Vesca]_XP_004296922.1	VLNVEEAPSDFK	2y8	674.3 / 922.4	24.2
Redox	F1-5	White	predicted; peroxiredoxin-2F, mitochondrial [fragaria vesca subsp. Vesca]_XP_004296922.1.VLNVEEAPSDFK.2y9	predicted; peroxiredoxin-2F, mitochondrial [fragaria vesca subsp. Vesca]_XP_004296922.1	VLNVEEAPSDFK	2y9	674.3 / 1021.5	24.2
Redox	F1-5	White	predicted; peroxiredoxin-2F, mitochondrial [fragaria vesca subsp. Vesca]_XP_004296922.1.VLNVEEAPSDFK.2y7	predicted; peroxiredoxin-2F, mitochondrial [fragaria vesca subsp. Vesca]_XP_004296922.1	VLNVEEAPSDFK	2y7	674.3 / 793.4	24.06
Redox	F1-5	White	1-Cys peroxiredo ananassa]__AAV33451.IATPANWKPGDDVVISPTVSQEEAQK.3y10	1-Cys peroxiredo ananassa]__AAV33451	IATPANWKPGDDVVISPTVSQEEAQK_3	3y10	927.5 / 1116.6	26.1
Redox	F1-5	White	1-Cys peroxiredo ananassa]__AAV33451.IATPANWKPGDDVVISPTVSQEEAQK.3y11	1-Cys peroxiredo ananassa]__AAV33451	IATPANWKPGDDVVISPTVSQEEAQK_3	3y11	927.5 / 1203.6	26.1
Redox	F1-5	White	1-Cys peroxiredo ananassa]__AAV33451.IATPANWKPGDDVVISPTVSQEEAQK.3y12	1-Cys peroxiredo ananassa]__AAV33451	IATPANWKPGDDVVISPTVSQEEAQK_3	3y12	927.5 / 1316.7	26.1
Redox	F1-5	White	alternativ oxidase thaliana]__NP_188875.ALLEEAENER.2y7	alternativ oxidase thaliana]__NP_188875	ALLEEAENER	2y7	587.3 / 876.4	21.14
Redox	F1-5	White	alternativ oxidase thaliana]__NP_188875.ALLEEAENER.2y5	alternativ oxidase thaliana]__NP_188875	ALLEEAENER	2y5	587.3 / 618.3	21.14
Redox	F1-5	White	alternativ oxidase thaliana]__NP_188875.ALLEEAENER.2y6	alternativ oxidase thaliana]__NP_188875	ALLEEAENER	2y6	587.3 / 747.3	21
Redox	F1-5	White	mitochondr alternativ vinifera]__ACI28866.DIDSGKIENVPAPAIAIDYWR.3y7	mitocHoneoyedr alternativ vinifera]__ACI28866	DIDSGKIENVPAPAIAIDYWR_3	3y7	781.7 / 936.5	26.1
Redox	F1-5	White	mitochondr alternativ vinifera]__ACI28866.DIDSGKIENVPAPAIAIDYWR.3y8	mitocHoneoyedr alternativ vinifera]__ACI28866	DIDSGKIENVPAPAIAIDYWR_3	3y8	781.7 / 1007.5	22.79
Redox	F1-5	White	mitochondr alternativ vinifera]__ACI28866.DIDSGKIENVPAPAIAIDYWR.3y9	mitocHoneoyedr alternativ vinifera]__ACI28866	DIDSGKIENVPAPAIAIDYWR_3	3y9	781.7 / 1104.6	16.75
Redox	F1-5	White	mitochondr alternativ vinifera]__ACI28866.DIDSGKIENVPAPAIAIDYWR.3y11	mitocHoneoyedr alternativ vinifera]__ACI28866	DIDSGKIENVPAPAIAIDYWR_3	3y11	781.7 / 1272.7	23.83
Redox	F1-5	White	aldo/keto reductase ananassa]__AAV28174.EELVTATGPYK.2y4	aldo/keto reductase ananassa]__AAV28174	EELVTATGPYK	2y4	604.3 / 464.3	21.14
Redox	F1-5	White	aldo/keto reductase ananassa]__AAV28174.EELVTATGPYK.2y7	aldo/keto reductase ananassa]__AAV28174	EELVTATGPYK	2y7	604.3 / 737.4	21.14
Redox	F1-5	White	aldo/keto reductase ananassa]__AAV28174.EELVTATGPYK.2y8	aldo/keto reductase ananassa]__AAV28174	EELVTATGPYK	2y8	604.3 / 836.5	21.14
Redox	F1-5	White	aldo/keto reductase ananassa]__AAV28174.TATQIPEVVLESSNGR.2y9	aldo/keto reductase ananassa]__AAV28174	TATQIPEVVLESSNGR	2y9	850.9 / 960.5	26.23
Redox	F1-5	White	aldo/keto reductase ananassa]__AAV28174.TATQIPEVVLESSNGR.2y11	aldo/keto reductase ananassa]__AAV28174	TATQIPEVVLESSNGR	2y11	850.9 / 1186.6	26.32
Redox	F1-5	White	aldo/keto reductase ananassa]__AAV28174.TATQIPEVVLESSNGR.2y8	aldo/keto reductase ananassa]__AAV28174	TATQIPEVVLESSNGR	2y8	850.9 / 861.4	26.32
Redox	F1-5	White	aldo/keto reductase, communis]__XP_002512220.YIGLSEASPDTIR.2y9	aldo/keto reductase. communis]__XP_002512220	YIGLSEASPDTIR	2y9	711.4 / 975.5	24.79
Redox	F1-5	White	aldo/keto reductase, communis]__XP_002512220.YIGLSEASPDTIR.2y7	aldo/keto reductase. communis]__XP_002512220	YIGLSEASPDTIR	2y7	711.4 / 759.4	24.79
Redox	F1-5	White	aldo/keto reductase, communis]__XP_002512220.YIGLSEASPDTIR.2y11	aldo/keto reductase. communis]__XP_002512220	YIGLSEASPDTIR	2y11	711.4 / 1145.6	24.79
Redox	F1-5	White	thioredoxi fold hypogaea]__ABI84254.YTHDLGLELDLSEK.2y9	thioredoxi fold hypogaea]__ABI84254	YTHDLGLELDLSEK	2y9	816.9 / 1003.5	26.45
Redox	F1-5	White	thioredoxi fold hypogaea]__ABI84254.YTHDLGLELDLSEK.2y4	thioredoxi fold hypogaea]__ABI84254	YTHDLGLELDLSEK	2y4	816.9 / 476.3	26.54
Redox	F1-5	White	thioredoxi fold hypogaea]__ABI84254.YTHDLGLELDLSEK.2b4	thioredoxi fold hypogaea]__ABI84254	YTHDLGLELDLSEK	2b4	816.9 / 517.2	26.45
Redox	F1-5	White	lactoylglu lyase hirsutum]__ACJ11750.TVLVDNEDFLKELK.2y10	lactoylglu lyase hirsutum]__ACJ11750	TVLVDNEDFLKELK	2y10	832.0 / 1250.6	32.43
Redox	F1-5	White	lactoylglu lyase hirsutum]__ACJ11750.TVLVDNEDFLKELK.2y5	lactoylglu lyase hirsutum]__ACJ11750	TVLVDNEDFLKELK	2y5	832.0 / 630.4	32.43
Redox	F1-5	White	lactoylglu lyase hirsutum]__ACJ11750.TVLVDNEDFLKELK.2y4	lactoylglu lyase hirsutum]__ACJ11750	TVLVDNEDFLKELK	2y4	832.0 / 517.3	32.43
Redox	F1-5	White	cytosolic ascorbate annuum]__AAY21068.SGFEGPWTTNPLIFDNSYFK.3y10	cytosolic ascorbate annuum]__AAY21068	SGFEGPWTTNPLIFDNSYFK_3	3y10	774.0 / 1243.6	29.82
Redox	F1-5	White	cytosolic ascorbate annuum]__AAY21068.SGFEGPWTTNPLIFDNSYFK.3y7	cytosolic ascorbate annuum]__AAY21068	SGFEGPWTTNPLIFDNSYFK_3	3y7	774.0 / 920.4	21.68
Redox	F1-5	White	cytosolic ascorbate annuum]__AAY21068.SGFEGPWTTNPLIFDNSYFK.3y9	cytosolic ascorbate annuum]__AAY21068	SGFEGPWTTNPLIFDNSYFK_3	3y9	774.0 / 1146.6	33.53
Redox	F1-5	White	cytosolic ascorbate annuum]__AAY21068.SGFEGPWTTNPLIFDNSYFK.3y8	cytosolic ascorbate annuum]__AAY21068	SGFEGPWTTNPLIFDNSYFK_3	3y8	774.0 / 1033.5	25.82
Redox	F1-5	Pink	LYATVDLER heavy y7	Standard 2	LYATVDLER	2y7	543.7 / 810.4	23.61
Redox	F1-5	Pink	LYATVDLER heavy y6	Standard 2	LYATVDLER	2y6	543.7 / 739.4	23.73
Redox	F1-5	Pink	LYATVDLER heavy y3	Standard 2	LYATVDLER	2y3	543.7 / 424.3	23.73
Redox	F1-5	Pink	SGGDITIGELLK heavy y7	Standard 1	SGGDITIGELLK	2y7	605.8 / 781.5	29.82
Redox	F1-5	Pink	SGGDITIGELLK heavy y6	Standard 1	SGGDITIGELLK	2y6	605.8 / 680.4	29.82
Redox	F1-5	Pink	SGGDITIGELLK heavy y5	Standard 1	SGGDITIGELLK	2y7	605.8 / 567.4	29.82
Redox	F1-5	Pink	Ascorbate peroxidase [fragaria x ananassa] _ BAG38688.1.EGLLQLPTDK.2y6	Ascorbate peroxidase [fragaria x ananassa] _ BAG38688.1	EGLLQLPTDK	2y5	557.3 / 701.4	26.76
Redox	F1-5	Pink	Ascorbate peroxidase [fragaria x ananassa] _ BAG38688.1.EGLLQLPTDK.2y7	Ascorbate peroxidase [fragaria x ananassa] _ BAG38688.1	EGLLQLPTDK	2y7	557.3 / 814.5	26.95
Redox	F1-5	Pink	Ascorbate peroxidase [fragaria x ananassa] _ BAG38688.1.EGLLQLPTDK.2y4	Ascorbate peroxidase [fragaria x ananassa] _ BAG38688.1	EGLLQLPTDK	2y4	557.3 / 460.2	26.9
Redox	F1-5	Pink	Ascorbate peroxidase [fragaria x ananassa] _ BAG38688.1.EGLLQLPTDK.2y5	Ascorbate peroxidase [fragaria x ananassa] _ BAG38688.1	EGLLQLPTDK	2y5	557.3 / 573.3	26.86
Redox	F1-5	Pink	APX [Fragaria x ananassa]__AAD41404.YAADEDAFFADYALAHQR.3y10	APX [Fragaria x ananassa]__AAD41404	YAADEDAFFADYALAHQR_3	3y10	692.0 / 1191.6	28.91
Redox	F1-5	Pink	APX [Fragaria x ananassa]__AAD41404.YAADEDAFFADYALAHQR.3y8	APX [Fragaria x ananassa]__AAD41404	YAADEDAFFADYALAHQR_3	3y8	692.0 / 973.5	28.91
Redox	F1-5	Pink	APX [Fragaria x ananassa]__AAD41404.YAADEDAFFADYALAHQR.3y9	APX [Fragaria x ananassa]__AAD41404	YAADEDAFFADYALAHQR_3	3y9	692.0 / 1044.5	29
Redox	F1-5	Pink	putative ascorbate [Atropa_CAC40745.AIDEYDYLPYFYSR.2y6	putative ascorbate [Atropa_CAC40745	AIDEYDYLPYFYSR	2y6	907.9 / 832.4	34.94
Redox	F1-5	Pink	putative ascorbate [Atropa_CAC40745.AIDEYDYLPYFYSR.2y8	putative ascorbate [Atropa_CAC40745	AIDEYDYLPYFYSR	2y8	907.9 / 1108.6	35.04
Redox	F1-5	Pink	putative ascorbate [Atropa_CAC40745.AIDEYDYLPYFYSR.2y7	putative ascorbate [Atropa_CAC40745	AIDEYDYLPYFYSR	2y7	907.9 / 945.5	34.94
Redox	F1-5	Pink	Predicted: glutathione reductase, cytosolic [fragaria vesca subsp. Vesca]_XP_004296631.1.IVGPNEVEVTQLDGTK.2y9	Predicted: glutathione reductase, cytosolic [fragaria vesca subsp. Vesca]_XP_004296631.1	IVGPNEVEVTQLDGTK	2y9	850.0 / 990.5	25.23
Redox	F1-5	Pink	Predicted: glutathione reductase, cytosolic [fragaria vesca subsp. Vesca]_XP_004296631.1.IVGPNEVEVTQLDGTK.2y8	Predicted: glutathione reductase, cytosolic [fragaria vesca subsp. Vesca]_XP_004296631.1	IVGPNEVEVTQLDGTK	2y8	850.0 / 861.5	25.23
Redox	F1-5	Pink	Predicted: glutathione reductase, cytosolic [fragaria vesca subsp. Vesca]_XP_004296631.1.IVGPNEVEVTQLDGTK.2y7	Predicted: glutathione reductase, cytosolic [fragaria vesca subsp. Vesca]_XP_004296631.1	IVGPNEVEVTQLDGTK	2y7	850.0 / 762.4	25.23
Redox	F1-5	Pink	Predicted: glutathione reductase, cytosolic [fragaria vesca subsp. Vesca]_XP_004296631.1.LNLEAVGVEVDK.2y8	Predicted: glutathione reductase, cytosolic [fragaria vesca subsp. Vesca]_XP_004296631.1	LNLEAVGVEVDK	2y8	643.3 / 816.5	17.6
Redox	F1-5	Pink	Predicted: glutathione reductase, cytosolic [fragaria vesca subsp. Vesca]_XP_004296631.1.LNLEAVGVEVDK.2y7	Predicted: glutathione reductase, cytosolic [fragaria vesca subsp. Vesca]_XP_004296631.1	LNLEAVGVEVDK	2y7	643.3 / 745.4	17.73
Redox	F1-5	Pink	Predicted: glutathione reductase, cytosolic [fragaria vesca subsp. Vesca]_XP_004296631.1.LNLEAVGVEVDK.2y6	Predicted: glutathione reductase, cytosolic [fragaria vesca subsp. Vesca]_XP_004296631.1	LNLEAVGVEVDK	2y6	643.3 / 646.3	17.6
Redox	F1-5	Pink	glutathione peroxidase 6 [Fragaria x ananassa]_AGI65625.1.GNDVDLSTYK.2y8	glutathione peroxidase 6 [Fragaria x ananassa]_AGI65625.1	GNDVDLSTYK	2y8	556.3 / 940.5	20.13
Redox	F1-5	Pink	glutathione peroxidase 6 [Fragaria x ananassa]_AGI65625.1.GNDVDLSTYK.2y6	glutathione peroxidase 6 [Fragaria x ananassa]_AGI65625.1	GNDVDLSTYK	2y6	556.3 / 726.4	20.13
Redox	F1-5	Pink	glutathione peroxidase 6 [Fragaria x ananassa]_AGI65625.1.GNDVDLSTYK.2y5	glutathione peroxidase 6 [Fragaria x ananassa]_AGI65625.1	GNDVDLSTYK	2y5	556.3 / 611.3	20.22
Redox	F1-5	Pink	glutathion S-transfer sativum]__BAC81649.LAAWIEELNK.2y5	glutathion S-transfer sativum]__BAC81649	LAAWIEELNK	2y5	593.8 / 632.3	29
Redox	F1-5	Pink	glutathion S-transfer sativum]__BAC81649.LAAWIEELNK.2y6	glutathion S-transfer sativum]__BAC81649	LAAWIEELNK	2y6	593.8 / 745.4	29
Redox	F1-5	Pink	glutathion S-transfer sativum]__BAC81649.LAAWIEELNK.2y8	glutathion S-transfer sativum]__BAC81649	LAAWIEELNK	2y8	593.8 / 1002.5	29
Redox	F1-5	Pink	predicted: monodehydroascorbate reductase, seedling isozyme [fragaria vesca subsp. vesca]_XP_004303012.1.TSVPDVYAVGDVATFPLK.2y12	predicted: monodehydroascorbate reductase, seedling isozyme [fragaria vesca subsp. vesca]_XP_004303012.1	TSVPDVYAVGDVATFPLK	2y12	940.0 / 1280.7	32.31
Redox	F1-5	Pink	predicted: monodehydroascorbate reductase, seedling isozyme [fragaria vesca subsp. vesca]_XP_004303012.1.TSVPDVYAVGDVATFPLK.2y9	predicted: monodehydroascorbate reductase, seedling isozyme [fragaria vesca subsp. vesca]_XP_004303012.1	TSVPDVYAVGDVATFPLK	2y9	940.0 / 947.5	32.22
Redox	F1-5	Pink	predicted: monodehydroascorbate reductase, seedling isozyme [fragaria vesca subsp. vesca]_XP_004303012.1.TSVPDVYAVGDVATFPLK.2y3	predicted: monodehydroascorbate reductase, seedling isozyme [fragaria vesca subsp. vesca]_XP_004303012.1	TSVPDVYAVGDVATFPLK	2y3	940.0 / 357.3	32.22
Redox	F1-5	Pink	Monodehydr reductase; AltName:_Q43497.SVDEYDYLPYFYSR.2y8	Monodehydr reductase. AltName:_Q43497	SVDEYDYLPYFYSR	2y8	908.9 / 1108.6	34.82
Redox	F1-5	Pink	Monodehydr reductase; AltName:_Q43497.SVDEYDYLPYFYSR.2y9	Monodehydr reductase. AltName:_Q43497	SVDEYDYLPYFYSR	2y9	908.9 / 1223.6	34.94
Redox	F1-5	Pink	Monodehydr reductase; AltName:_Q43497.SVDEYDYLPYFYSR.2y6	Monodehydr reductase. AltName:_Q43497	SVDEYDYLPYFYSR	2y6	908.9 / 832.4	34.82
Redox	F1-5	Pink	Monodehydr reductase; AltName:_Q43497.SVDEYDYLPYFYSR.2y7	Monodehydr reductase. AltName:_Q43497	SVDEYDYLPYFYSR	2y7	908.9 / 945.5	34.94
Redox	F1-5	Pink	dehydoasco reductase, bucharica]__CAQ63270.SKDPSDGSEQALLNELK.2y9	dehydoasco reductase. bucharica]__CAQ63270	SKDPSDGSEQALLNELK	2y9	916.0 / 1057.6	22.98
Redox	F1-5	Pink	dehydoasco reductase, bucharica]__CAQ63270.SKDPSDGSEQALLNELK.2y10	dehydoasco reductase. bucharica]__CAQ63270	SKDPSDGSEQALLNELK	2y10	916.0 / 1144.6	37.05
Redox	F1-5	Pink	dehydoasco reductase, bucharica]__CAQ63270.SKDPSDGSEQALLNELK.2y8	dehydoasco reductase. bucharica]__CAQ63270	SKDPSDGSEQALLNELK	2y8	916.0 / 928.5	37.15
Redox	F1-5	Pink	dehydoasco reductase, bucharica]__CAQ63270.SKDPSDGSEQALLNELK.3y7	dehydoasco reductase. bucharica]__CAQ63270	SKDPSDGSEQALLNELK_3	3y7	611.0 / 800.5	16.93
Redox	F1-5	Pink	dehydoasco reductase, bucharica]__CAQ63270.SKDPSDGSEQALLNELK.3y6	dehydoasco reductase. bucharica]__CAQ63270	SKDPSDGSEQALLNELK_3	3y6	611.0 / 729.5	12.56
Redox	F1-5	Pink	dehydoasco reductase, bucharica]__CAQ63270.SKDPSDGSEQALLNELK.3y5	dehydoasco reductase. bucharica]__CAQ63270	SKDPSDGSEQALLNELK_3	3y5	611.0 / 616.4	26.01
Redox	F1-5	Pink	Mn-superoxide dismutase [Fragaria x ananassa]_ AGI65627.1.LVVETTANQDPLVTK.2y9	Mn-superoxide dismutase [Fragaria x ananassa]_ AGI65627.1	LVVETTANQDPLVTK	2y9	814.5 / 985.5	23.83
Redox	F1-5	Pink	Mn-superoxide dismutase [Fragaria x ananassa]_ AGI65627.1.LVVETTANQDPLVTK.2y5	Mn-superoxide dismutase [Fragaria x ananassa]_ AGI65627.1	LVVETTANQDPLVTK	2y5	814.5 / 557.4	23.39
Redox	F1-5	Pink	Mn-superoxide dismutase [Fragaria x ananassa]_ AGI65627.1.LVVETTANQDPLVTK.2y8	Mn-superoxide dismutase [Fragaria x ananassa]_ AGI65627.1	LVVETTANQDPLVTK	2y8	814.5 / 914.5	23.39
Redox	F1-5	Pink	perdicted: superoxide dismutase [Cu-Zn], choloplastic [Fragaria vesca subsp. Vesca]_XP_004287550.1.ALVVHELEDDLGK.2y3	perdicted: superoxide dismutase [Cu-Zn], choloplastic [Fragaria vesca subsp. Vesca]_XP_004287550.1	ALVVHELEDDLGK	2y3	719.4 / 317.2	27.26
Redox	F1-5	Pink	perdicted: superoxide dismutase [Cu-Zn], choloplastic [Fragaria vesca subsp. Vesca]_XP_004287550.1.ALVVHELEDDLGK.2y4	perdicted: superoxide dismutase [Cu-Zn], choloplastic [Fragaria vesca subsp. Vesca]_XP_004287550.1	ALVVHELEDDLGK	2y4	719.4 / 432.3	33.96
Redox	F1-5	Pink	perdicted: superoxide dismutase [Cu-Zn], choloplastic [Fragaria vesca subsp. Vesca]_XP_004287550.1.ALVVHELEDDLGK.2y9	perdicted: superoxide dismutase [Cu-Zn], choloplastic [Fragaria vesca subsp. Vesca]_XP_004287550.1	ALVVHELEDDLGK	2y9	719.4 / 1055.5	25.32
Redox	F1-5	Pink	catalase [Fragaria x ananassa]_AGI65617.1.TWPEDILPLQPVGR.2y12	catalase [Fragaria x ananassa]_AGI65617.1	TWPEDILPLQPVGR	2y12	810.9 / 1333.8	34.2
Redox	F1-5	Pink	catalase [Fragaria x ananassa]_AGI65617.1.TWPEDILPLQPVGR.2y7	catalase [Fragaria x ananassa]_AGI65617.1	TWPEDILPLQPVGR	2y7	810.9 / 766.5	34.24
Redox	F1-5	Pink	catalase [Fragaria x ananassa]_AGI65617.1.TWPEDILPLQPVGR.2y4	catalase [Fragaria x ananassa]_AGI65617.1	TWPEDILPLQPVGR	2y4	810.9 / 428.3	34.2
Redox	F1-5	Pink	catalase [Fragaria x ananassa]_AGI65617.1.DEEVNYFPSR.2y6	catalase [Fragaria x ananassa]_AGI65617.1	DEEVNYFPSR	2y6	628.3 / 783.4	23.92
Redox	F1-5	Pink	catalase [Fragaria x ananassa]_AGI65617.1.DEEVNYFPSR.2y7	catalase [Fragaria x ananassa]_AGI65617.1	DEEVNYFPSR	2y7	628.3 / 882.5	24.2
Redox	F1-5	Pink	catalase [Fragaria x ananassa]_AGI65617.1.DEEVNYFPSR.2y5	catalase [Fragaria x ananassa]_AGI65617.1	DEEVNYFPSR	2y5	628.3 / 669.3	24
Redox	F1-5	Pink	catalase [Fragaria x ananassa]_AGI65617.1.DEEVNYFPSR.2y3	catalase [Fragaria x ananassa]_AGI65617.1	DEEVNYFPSR	2y3	628.3 / 359.2	24
Redox	F1-5	Pink	catalase [Fragaria x ananassa]_AGI65617.1.EGNFDLVGNNFPVFFVR.2y10	catalase [Fragaria x ananassa]_AGI65617.1	EGNFDLVGNNFPVFFVR	2y10	986.0 / 1196.6	37.37
Redox	F1-5	Pink	catalase [Fragaria x ananassa]_AGI65617.1.EGNFDLVGNNFPVFFVR.2y11	catalase [Fragaria x ananassa]_AGI65617.1	EGNFDLVGNNFPVFFVR	2y11	986.0 / 1295.7	37.27
Redox	F1-5	Pink	catalase [Fragaria x ananassa]_AGI65617.1.EGNFDLVGNNFPVFFVR.3y7	catalase [Fragaria x ananassa]_AGI65617.1	EGNFDLVGNNFPVFFVR_3	3y7	657.7 / 911.5	37.3
Redox	F1-5	Pink	catalase [Fragaria x ananassa]_AGI65617.1.EGNFDLVGNNFPVFFVR.3y6	catalase [Fragaria x ananassa]_AGI65617.1	EGNFDLVGNNFPVFFVR_3	3y6	657.7 / 764.5	37.37
Redox	F1-5	Pink	catalase [Fragaria x ananassa]_AGI65617.1.EGNFDLVGNNFPVFFVR.3y5	catalase [Fragaria x ananassa]_AGI65617.1	EGNFDLVGNNFPVFFVR_3	3y5	657.7 / 667.4	37.3
Redox	F1-5	Pink	putative thioredoxi arrhiza]__ADA67935.HVPGFIEGADELK.2y8	putative thioredoxi arrhiza]__ADA67935	HVPGFIEGADELK	2y8	706.4 / 874.5	26.6
Redox	F1-5	Pink	putative thioredoxi arrhiza]__ADA67935.HVPGFIEGADELK.2y9	putative thioredoxi arrhiza]__ADA67935	HVPGFIEGADELK	2y9	706.4 / 1021.5	26.86
Redox	F1-5	Pink	putative thioredoxi arrhiza]__ADA67935.HVPGFIEGADELK.2y7	putative thioredoxi arrhiza]__ADA67935	HVPGFIEGADELK	2y7	706.4 / 761.4	26.3
Redox	F1-5	Pink	putative thioredoxi arrhiza]__ADA67935.HVPGFIEGADELK.2y11	putative thioredoxi arrhiza]__ADA67935	HVPGFIEGADELK	2y11	706.4 / 1175.6	26.67
Redox	F1-5	Pink	predicted; peroxiredoxin-2B, mitochondrial [fragaria vesca subsp. Vesca]_XP_004299990.1.AANVESGGEFTVSSADDILK.3y8	predicted; peroxiredoxin-2B, mitochondrial [fragaria vesca subsp. Vesca]_XP_004299990.1	AANVESGGEFTVSSADDILK_3	3y8	670.7 / 848.4	28.66
Redox	F1-5	Pink	predicted; peroxiredoxin-2B, mitochondrial [fragaria vesca subsp. Vesca]_XP_004299990.1.AANVESGGEFTVSSADDILK.3y7	predicted; peroxiredoxin-2B, mitochondrial [fragaria vesca subsp. Vesca]_XP_004299990.1	AANVESGGEFTVSSADDILK_3	3y7	670.7 / 761.4	28.47
Redox	F1-5	Pink	predicted; peroxiredoxin-2B, mitochondrial [fragaria vesca subsp. Vesca]_XP_004299990.1.AANVESGGEFTVSSADDILK.3y6	predicted; peroxiredoxin-2B, mitochondrial [fragaria vesca subsp. Vesca]_XP_004299990.1	AANVESGGEFTVSSADDILK_3	3y6	670.7 / 674.4	28.6
Redox	F1-5	Pink	predicted; peroxiredoxin-2F, mitochondrial [fragaria vesca subsp. Vesca]_XP_004296922.1.SWDEGVSSK.2y7	predicted; peroxiredoxin-2F, mitochondrial [fragaria vesca subsp. Vesca]_XP_004296922.1	SWDEGVSSK	2y7	497.7 / 721.3	17.41
Redox	F1-5	Pink	predicted; peroxiredoxin-2F, mitochondrial [fragaria vesca subsp. Vesca]_XP_004296922.1.SWDEGVSSK.2y8	predicted; peroxiredoxin-2F, mitochondrial [fragaria vesca subsp. Vesca]_XP_004296922.1	SWDEGVSSK	2y8	497.7 / 907.4	17.51
Redox	F1-5	Pink	predicted; peroxiredoxin-2F, mitochondrial [fragaria vesca subsp. Vesca]_XP_004296922.1.SWDEGVSSK.2y6	predicted; peroxiredoxin-2F, mitochondrial [fragaria vesca subsp. Vesca]_XP_004296922.1	SWDEGVSSK	2y6	497.7 / 606.3	17.2
Redox	F1-5	Pink	predicted; peroxiredoxin-2F, mitochondrial [fragaria vesca subsp. Vesca]_XP_004296922.1.VLNVEEAPSDFK.2y8	predicted; peroxiredoxin-2F, mitochondrial [fragaria vesca subsp. Vesca]_XP_004296922.1	VLNVEEAPSDFK	2y8	674.3 / 922.4	24.2
Redox	F1-5	Pink	predicted; peroxiredoxin-2F, mitochondrial [fragaria vesca subsp. Vesca]_XP_004296922.1.VLNVEEAPSDFK.2y9	predicted; peroxiredoxin-2F, mitochondrial [fragaria vesca subsp. Vesca]_XP_004296922.1	VLNVEEAPSDFK	2y9	674.3 / 1021.5	24.2
Redox	F1-5	Pink	predicted; peroxiredoxin-2F, mitochondrial [fragaria vesca subsp. Vesca]_XP_004296922.1.VLNVEEAPSDFK.2y7	predicted; peroxiredoxin-2F, mitochondrial [fragaria vesca subsp. Vesca]_XP_004296922.1	VLNVEEAPSDFK	2y7	674.3 / 793.4	24.06
Redox	F1-5	Pink	1-Cys peroxiredo ananassa]__AAV33451.IATPANWKPGDDVVISPTVSQEEAQK.3y10	1-Cys peroxiredo ananassa]__AAV33451	IATPANWKPGDDVVISPTVSQEEAQK_3	3y10	927.5 / 1116.6	26.1
Redox	F1-5	Pink	1-Cys peroxiredo ananassa]__AAV33451.IATPANWKPGDDVVISPTVSQEEAQK.3y11	1-Cys peroxiredo ananassa]__AAV33451	IATPANWKPGDDVVISPTVSQEEAQK_3	3y11	927.5 / 1203.6	26.1
Redox	F1-5	Pink	1-Cys peroxiredo ananassa]__AAV33451.IATPANWKPGDDVVISPTVSQEEAQK.3y12	1-Cys peroxiredo ananassa]__AAV33451	IATPANWKPGDDVVISPTVSQEEAQK_3	3y12	927.5 / 1316.7	26.1
Redox	F1-5	Pink	alternativ oxidase thaliana]__NP_188875.ALLEEAENER.2y7	alternativ oxidase thaliana]__NP_188875	ALLEEAENER	2y7	587.3 / 876.4	21.14
Redox	F1-5	Pink	alternativ oxidase thaliana]__NP_188875.ALLEEAENER.2y5	alternativ oxidase thaliana]__NP_188875	ALLEEAENER	2y5	587.3 / 618.3	21.14
Redox	F1-5	Pink	alternativ oxidase thaliana]__NP_188875.ALLEEAENER.2y6	alternativ oxidase thaliana]__NP_188875	ALLEEAENER	2y6	587.3 / 747.3	21
Redox	F1-5	Pink	mitochondr alternativ vinifera]__ACI28866.DIDSGKIENVPAPAIAIDYWR.3y7	mitocHoneoyedr alternativ vinifera]__ACI28866	DIDSGKIENVPAPAIAIDYWR_3	3y7	781.7 / 936.5	26.1
Redox	F1-5	Pink	mitochondr alternativ vinifera]__ACI28866.DIDSGKIENVPAPAIAIDYWR.3y8	mitocHoneoyedr alternativ vinifera]__ACI28866	DIDSGKIENVPAPAIAIDYWR_3	3y8	781.7 / 1007.5	22.79
Redox	F1-5	Pink	mitochondr alternativ vinifera]__ACI28866.DIDSGKIENVPAPAIAIDYWR.3y9	mitocHoneoyedr alternativ vinifera]__ACI28866	DIDSGKIENVPAPAIAIDYWR_3	3y9	781.7 / 1104.6	16.75
Redox	F1-5	Pink	mitochondr alternativ vinifera]__ACI28866.DIDSGKIENVPAPAIAIDYWR.3y11	mitocHoneoyedr alternativ vinifera]__ACI28866	DIDSGKIENVPAPAIAIDYWR_3	3y11	781.7 / 1272.7	23.83
Redox	F1-5	Pink	aldo/keto reductase ananassa]__AAV28174.EELVTATGPYK.2y4	aldo/keto reductase ananassa]__AAV28174	EELVTATGPYK	2y4	604.3 / 464.3	21.14
Redox	F1-5	Pink	aldo/keto reductase ananassa]__AAV28174.EELVTATGPYK.2y7	aldo/keto reductase ananassa]__AAV28174	EELVTATGPYK	2y7	604.3 / 737.4	21.14
Redox	F1-5	Pink	aldo/keto reductase ananassa]__AAV28174.EELVTATGPYK.2y8	aldo/keto reductase ananassa]__AAV28174	EELVTATGPYK	2y8	604.3 / 836.5	21.14
Redox	F1-5	Pink	aldo/keto reductase ananassa]__AAV28174.TATQIPEVVLESSNGR.2y9	aldo/keto reductase ananassa]__AAV28174	TATQIPEVVLESSNGR	2y9	850.9 / 960.5	26.23
Redox	F1-5	Pink	aldo/keto reductase ananassa]__AAV28174.TATQIPEVVLESSNGR.2y11	aldo/keto reductase ananassa]__AAV28174	TATQIPEVVLESSNGR	2y11	850.9 / 1186.6	26.32
Redox	F1-5	Pink	aldo/keto reductase ananassa]__AAV28174.TATQIPEVVLESSNGR.2y8	aldo/keto reductase ananassa]__AAV28174	TATQIPEVVLESSNGR	2y8	850.9 / 861.4	26.32
Redox	F1-5	Pink	aldo/keto reductase, communis]__XP_002512220.YIGLSEASPDTIR.2y9	aldo/keto reductase. communis]__XP_002512220	YIGLSEASPDTIR	2y9	711.4 / 975.5	24.79
Redox	F1-5	Pink	aldo/keto reductase, communis]__XP_002512220.YIGLSEASPDTIR.2y7	aldo/keto reductase. communis]__XP_002512220	YIGLSEASPDTIR	2y7	711.4 / 759.4	24.79
Redox	F1-5	Pink	aldo/keto reductase, communis]__XP_002512220.YIGLSEASPDTIR.2y11	aldo/keto reductase. communis]__XP_002512220	YIGLSEASPDTIR	2y11	711.4 / 1145.6	24.79
Redox	F1-5	Pink	thioredoxi fold hypogaea]__ABI84254.YTHDLGLELDLSEK.2y9	thioredoxi fold hypogaea]__ABI84254	YTHDLGLELDLSEK	2y9	816.9 / 1003.5	26.45
Redox	F1-5	Pink	thioredoxi fold hypogaea]__ABI84254.YTHDLGLELDLSEK.2y4	thioredoxi fold hypogaea]__ABI84254	YTHDLGLELDLSEK	2y4	816.9 / 476.3	26.54
Redox	F1-5	Pink	thioredoxi fold hypogaea]__ABI84254.YTHDLGLELDLSEK.2b4	thioredoxi fold hypogaea]__ABI84254	YTHDLGLELDLSEK	2b4	816.9 / 517.2	26.45
Redox	F1-5	Pink	lactoylglu lyase hirsutum]__ACJ11750.TVLVDNEDFLKELK.2y10	lactoylglu lyase hirsutum]__ACJ11750	TVLVDNEDFLKELK	2y10	832.0 / 1250.6	32.43
Redox	F1-5	Pink	lactoylglu lyase hirsutum]__ACJ11750.TVLVDNEDFLKELK.2y5	lactoylglu lyase hirsutum]__ACJ11750	TVLVDNEDFLKELK	2y5	832.0 / 630.4	32.43
Redox	F1-5	Pink	lactoylglu lyase hirsutum]__ACJ11750.TVLVDNEDFLKELK.2y4	lactoylglu lyase hirsutum]__ACJ11750	TVLVDNEDFLKELK	2y4	832.0 / 517.3	32.43
Redox	F1-5	Pink	cytosolic ascorbate annuum]__AAY21068.SGFEGPWTTNPLIFDNSYFK.3y10	cytosolic ascorbate annuum]__AAY21068	SGFEGPWTTNPLIFDNSYFK_3	3y10	774.0 / 1243.6	29.82
Redox	F1-5	Pink	cytosolic ascorbate annuum]__AAY21068.SGFEGPWTTNPLIFDNSYFK.3y7	cytosolic ascorbate annuum]__AAY21068	SGFEGPWTTNPLIFDNSYFK_3	3y7	774.0 / 920.4	21.68
Redox	F1-5	Pink	cytosolic ascorbate annuum]__AAY21068.SGFEGPWTTNPLIFDNSYFK.3y9	cytosolic ascorbate annuum]__AAY21068	SGFEGPWTTNPLIFDNSYFK_3	3y9	774.0 / 1146.6	33.53
Redox	F1-5	Pink	cytosolic ascorbate annuum]__AAY21068.SGFEGPWTTNPLIFDNSYFK.3y8	cytosolic ascorbate annuum]__AAY21068	SGFEGPWTTNPLIFDNSYFK_3	3y8	774.0 / 1033.5	25.82
Redox	F1-5	Red	LYATVDLER heavy y7	Standard 2	LYATVDLER	2y7	543.7 / 810.4	23.61
Redox	F1-5	Red	LYATVDLER heavy y6	Standard 2	LYATVDLER	2y6	543.7 / 739.4	23.73
Redox	F1-5	Red	LYATVDLER heavy y3	Standard 2	LYATVDLER	2y3	543.7 / 424.3	23.73
Redox	F1-5	Red	SGGDITIGELLK heavy y7	Standard 1	SGGDITIGELLK	2y7	605.8 / 781.5	29.82
Redox	F1-5	Red	SGGDITIGELLK heavy y6	Standard 1	SGGDITIGELLK	2y6	605.8 / 680.4	29.82
Redox	F1-5	Red	SGGDITIGELLK heavy y5	Standard 1	SGGDITIGELLK	2y7	605.8 / 567.4	29.82
Redox	F1-5	Red	Ascorbate peroxidase [fragaria x ananassa] _ BAG38688.1.EGLLQLPTDK.2y6	Ascorbate peroxidase [fragaria x ananassa] _ BAG38688.1	EGLLQLPTDK	2y5	557.3 / 701.4	26.76
Redox	F1-5	Red	Ascorbate peroxidase [fragaria x ananassa] _ BAG38688.1.EGLLQLPTDK.2y7	Ascorbate peroxidase [fragaria x ananassa] _ BAG38688.1	EGLLQLPTDK	2y7	557.3 / 814.5	26.95
Redox	F1-5	Red	Ascorbate peroxidase [fragaria x ananassa] _ BAG38688.1.EGLLQLPTDK.2y4	Ascorbate peroxidase [fragaria x ananassa] _ BAG38688.1	EGLLQLPTDK	2y4	557.3 / 460.2	26.9
Redox	F1-5	Red	Ascorbate peroxidase [fragaria x ananassa] _ BAG38688.1.EGLLQLPTDK.2y5	Ascorbate peroxidase [fragaria x ananassa] _ BAG38688.1	EGLLQLPTDK	2y5	557.3 / 573.3	26.86
Redox	F1-5	Red	APX [Fragaria x ananassa]__AAD41404.YAADEDAFFADYALAHQR.3y10	APX [Fragaria x ananassa]__AAD41404	YAADEDAFFADYALAHQR_3	3y10	692.0 / 1191.6	28.91
Redox	F1-5	Red	APX [Fragaria x ananassa]__AAD41404.YAADEDAFFADYALAHQR.3y8	APX [Fragaria x ananassa]__AAD41404	YAADEDAFFADYALAHQR_3	3y8	692.0 / 973.5	28.91
Redox	F1-5	Red	APX [Fragaria x ananassa]__AAD41404.YAADEDAFFADYALAHQR.3y9	APX [Fragaria x ananassa]__AAD41404	YAADEDAFFADYALAHQR_3	3y9	692.0 / 1044.5	29
Redox	F1-5	Red	putative ascorbate [Atropa_CAC40745.AIDEYDYLPYFYSR.2y6	putative ascorbate [Atropa_CAC40745	AIDEYDYLPYFYSR	2y6	907.9 / 832.4	34.94
Redox	F1-5	Red	putative ascorbate [Atropa_CAC40745.AIDEYDYLPYFYSR.2y8	putative ascorbate [Atropa_CAC40745	AIDEYDYLPYFYSR	2y8	907.9 / 1108.6	35.04
Redox	F1-5	Red	putative ascorbate [Atropa_CAC40745.AIDEYDYLPYFYSR.2y7	putative ascorbate [Atropa_CAC40745	AIDEYDYLPYFYSR	2y7	907.9 / 945.5	34.94
Redox	F1-5	Red	Predicted: glutathione reductase, cytosolic [fragaria vesca subsp. Vesca]_XP_004296631.1.IVGPNEVEVTQLDGTK.2y9	Predicted: glutathione reductase, cytosolic [fragaria vesca subsp. Vesca]_XP_004296631.1	IVGPNEVEVTQLDGTK	2y9	850.0 / 990.5	25.23
Redox	F1-5	Red	Predicted: glutathione reductase, cytosolic [fragaria vesca subsp. Vesca]_XP_004296631.1.IVGPNEVEVTQLDGTK.2y8	Predicted: glutathione reductase, cytosolic [fragaria vesca subsp. Vesca]_XP_004296631.1	IVGPNEVEVTQLDGTK	2y8	850.0 / 861.5	25.23
Redox	F1-5	Red	Predicted: glutathione reductase, cytosolic [fragaria vesca subsp. Vesca]_XP_004296631.1.IVGPNEVEVTQLDGTK.2y7	Predicted: glutathione reductase, cytosolic [fragaria vesca subsp. Vesca]_XP_004296631.1	IVGPNEVEVTQLDGTK	2y7	850.0 / 762.4	25.23
Redox	F1-5	Red	Predicted: glutathione reductase, cytosolic [fragaria vesca subsp. Vesca]_XP_004296631.1.LNLEAVGVEVDK.2y8	Predicted: glutathione reductase, cytosolic [fragaria vesca subsp. Vesca]_XP_004296631.1	LNLEAVGVEVDK	2y8	643.3 / 816.5	17.6
Redox	F1-5	Red	Predicted: glutathione reductase, cytosolic [fragaria vesca subsp. Vesca]_XP_004296631.1.LNLEAVGVEVDK.2y7	Predicted: glutathione reductase, cytosolic [fragaria vesca subsp. Vesca]_XP_004296631.1	LNLEAVGVEVDK	2y7	643.3 / 745.4	17.73
Redox	F1-5	Red	Predicted: glutathione reductase, cytosolic [fragaria vesca subsp. Vesca]_XP_004296631.1.LNLEAVGVEVDK.2y6	Predicted: glutathione reductase, cytosolic [fragaria vesca subsp. Vesca]_XP_004296631.1	LNLEAVGVEVDK	2y6	643.3 / 646.3	17.6
Redox	F1-5	Red	glutathione peroxidase 6 [Fragaria x ananassa]_AGI65625.1.GNDVDLSTYK.2y8	glutathione peroxidase 6 [Fragaria x ananassa]_AGI65625.1	GNDVDLSTYK	2y8	556.3 / 940.5	20.13
Redox	F1-5	Red	glutathione peroxidase 6 [Fragaria x ananassa]_AGI65625.1.GNDVDLSTYK.2y6	glutathione peroxidase 6 [Fragaria x ananassa]_AGI65625.1	GNDVDLSTYK	2y6	556.3 / 726.4	20.13
Redox	F1-5	Red	glutathione peroxidase 6 [Fragaria x ananassa]_AGI65625.1.GNDVDLSTYK.2y5	glutathione peroxidase 6 [Fragaria x ananassa]_AGI65625.1	GNDVDLSTYK	2y5	556.3 / 611.3	20.22
Redox	F1-5	Red	glutathion S-transfer sativum]__BAC81649.LAAWIEELNK.2y5	glutathion S-transfer sativum]__BAC81649	LAAWIEELNK	2y5	593.8 / 632.3	29
Redox	F1-5	Red	glutathion S-transfer sativum]__BAC81649.LAAWIEELNK.2y6	glutathion S-transfer sativum]__BAC81649	LAAWIEELNK	2y6	593.8 / 745.4	29
Redox	F1-5	Red	glutathion S-transfer sativum]__BAC81649.LAAWIEELNK.2y8	glutathion S-transfer sativum]__BAC81649	LAAWIEELNK	2y8	593.8 / 1002.5	29
Redox	F1-5	Red	predicted: monodehydroascorbate reductase, seedling isozyme [fragaria vesca subsp. vesca]_XP_004303012.1.TSVPDVYAVGDVATFPLK.2y12	predicted: monodehydroascorbate reductase, seedling isozyme [fragaria vesca subsp. vesca]_XP_004303012.1	TSVPDVYAVGDVATFPLK	2y12	940.0 / 1280.7	32.31
Redox	F1-5	Red	predicted: monodehydroascorbate reductase, seedling isozyme [fragaria vesca subsp. vesca]_XP_004303012.1.TSVPDVYAVGDVATFPLK.2y9	predicted: monodehydroascorbate reductase, seedling isozyme [fragaria vesca subsp. vesca]_XP_004303012.1	TSVPDVYAVGDVATFPLK	2y9	940.0 / 947.5	32.22
Redox	F1-5	Red	predicted: monodehydroascorbate reductase, seedling isozyme [fragaria vesca subsp. vesca]_XP_004303012.1.TSVPDVYAVGDVATFPLK.2y3	predicted: monodehydroascorbate reductase, seedling isozyme [fragaria vesca subsp. vesca]_XP_004303012.1	TSVPDVYAVGDVATFPLK	2y3	940.0 / 357.3	32.22
Redox	F1-5	Red	Monodehydr reductase; AltName:_Q43497.SVDEYDYLPYFYSR.2y8	Monodehydr reductase. AltName:_Q43497	SVDEYDYLPYFYSR	2y8	908.9 / 1108.6	34.82
Redox	F1-5	Red	Monodehydr reductase; AltName:_Q43497.SVDEYDYLPYFYSR.2y9	Monodehydr reductase. AltName:_Q43497	SVDEYDYLPYFYSR	2y9	908.9 / 1223.6	34.94
Redox	F1-5	Red	Monodehydr reductase; AltName:_Q43497.SVDEYDYLPYFYSR.2y6	Monodehydr reductase. AltName:_Q43497	SVDEYDYLPYFYSR	2y6	908.9 / 832.4	34.82
Redox	F1-5	Red	Monodehydr reductase; AltName:_Q43497.SVDEYDYLPYFYSR.2y7	Monodehydr reductase. AltName:_Q43497	SVDEYDYLPYFYSR	2y7	908.9 / 945.5	34.94
Redox	F1-5	Red	dehydoasco reductase, bucharica]__CAQ63270.SKDPSDGSEQALLNELK.2y9	dehydoasco reductase. bucharica]__CAQ63270	SKDPSDGSEQALLNELK	2y9	916.0 / 1057.6	22.98
Redox	F1-5	Red	dehydoasco reductase, bucharica]__CAQ63270.SKDPSDGSEQALLNELK.2y10	dehydoasco reductase. bucharica]__CAQ63270	SKDPSDGSEQALLNELK	2y10	916.0 / 1144.6	37.05
Redox	F1-5	Red	dehydoasco reductase, bucharica]__CAQ63270.SKDPSDGSEQALLNELK.2y8	dehydoasco reductase. bucharica]__CAQ63270	SKDPSDGSEQALLNELK	2y8	916.0 / 928.5	37.15
Redox	F1-5	Red	dehydoasco reductase, bucharica]__CAQ63270.SKDPSDGSEQALLNELK.3y7	dehydoasco reductase. bucharica]__CAQ63270	SKDPSDGSEQALLNELK_3	3y7	611.0 / 800.5	16.93
Redox	F1-5	Red	dehydoasco reductase, bucharica]__CAQ63270.SKDPSDGSEQALLNELK.3y6	dehydoasco reductase. bucharica]__CAQ63270	SKDPSDGSEQALLNELK_3	3y6	611.0 / 729.5	12.56
Redox	F1-5	Red	dehydoasco reductase, bucharica]__CAQ63270.SKDPSDGSEQALLNELK.3y5	dehydoasco reductase. bucharica]__CAQ63270	SKDPSDGSEQALLNELK_3	3y5	611.0 / 616.4	26.01
Redox	F1-5	Red	Mn-superoxide dismutase [Fragaria x ananassa]_ AGI65627.1.LVVETTANQDPLVTK.2y9	Mn-superoxide dismutase [Fragaria x ananassa]_ AGI65627.1	LVVETTANQDPLVTK	2y9	814.5 / 985.5	23.83
Redox	F1-5	Red	Mn-superoxide dismutase [Fragaria x ananassa]_ AGI65627.1.LVVETTANQDPLVTK.2y5	Mn-superoxide dismutase [Fragaria x ananassa]_ AGI65627.1	LVVETTANQDPLVTK	2y5	814.5 / 557.4	23.39
Redox	F1-5	Red	Mn-superoxide dismutase [Fragaria x ananassa]_ AGI65627.1.LVVETTANQDPLVTK.2y8	Mn-superoxide dismutase [Fragaria x ananassa]_ AGI65627.1	LVVETTANQDPLVTK	2y8	814.5 / 914.5	23.39
Redox	F1-5	Red	perdicted: superoxide dismutase [Cu-Zn], choloplastic [Fragaria vesca subsp. Vesca]_XP_004287550.1.ALVVHELEDDLGK.2y3	perdicted: superoxide dismutase [Cu-Zn], choloplastic [Fragaria vesca subsp. Vesca]_XP_004287550.1	ALVVHELEDDLGK	2y3	719.4 / 317.2	27.26
Redox	F1-5	Red	perdicted: superoxide dismutase [Cu-Zn], choloplastic [Fragaria vesca subsp. Vesca]_XP_004287550.1.ALVVHELEDDLGK.2y4	perdicted: superoxide dismutase [Cu-Zn], choloplastic [Fragaria vesca subsp. Vesca]_XP_004287550.1	ALVVHELEDDLGK	2y4	719.4 / 432.3	33.96
Redox	F1-5	Red	perdicted: superoxide dismutase [Cu-Zn], choloplastic [Fragaria vesca subsp. Vesca]_XP_004287550.1.ALVVHELEDDLGK.2y9	perdicted: superoxide dismutase [Cu-Zn], choloplastic [Fragaria vesca subsp. Vesca]_XP_004287550.1	ALVVHELEDDLGK	2y9	719.4 / 1055.5	25.32
Redox	F1-5	Red	catalase [Fragaria x ananassa]_AGI65617.1.TWPEDILPLQPVGR.2y12	catalase [Fragaria x ananassa]_AGI65617.1	TWPEDILPLQPVGR	2y12	810.9 / 1333.8	34.2
Redox	F1-5	Red	catalase [Fragaria x ananassa]_AGI65617.1.TWPEDILPLQPVGR.2y7	catalase [Fragaria x ananassa]_AGI65617.1	TWPEDILPLQPVGR	2y7	810.9 / 766.5	34.24
Redox	F1-5	Red	catalase [Fragaria x ananassa]_AGI65617.1.TWPEDILPLQPVGR.2y4	catalase [Fragaria x ananassa]_AGI65617.1	TWPEDILPLQPVGR	2y4	810.9 / 428.3	34.2
Redox	F1-5	Red	catalase [Fragaria x ananassa]_AGI65617.1.DEEVNYFPSR.2y6	catalase [Fragaria x ananassa]_AGI65617.1	DEEVNYFPSR	2y6	628.3 / 783.4	23.92
Redox	F1-5	Red	catalase [Fragaria x ananassa]_AGI65617.1.DEEVNYFPSR.2y7	catalase [Fragaria x ananassa]_AGI65617.1	DEEVNYFPSR	2y7	628.3 / 882.5	23.92
Redox	F1-5	Red	catalase [Fragaria x ananassa]_AGI65617.1.DEEVNYFPSR.2y5	catalase [Fragaria x ananassa]_AGI65617.1	DEEVNYFPSR	2y5	628.3 / 669.3	24
Redox	F1-5	Red	catalase [Fragaria x ananassa]_AGI65617.1.DEEVNYFPSR.2y3	catalase [Fragaria x ananassa]_AGI65617.1	DEEVNYFPSR	2y3	628.3 / 359.2	24
Redox	F1-5	Red	catalase [Fragaria x ananassa]_AGI65617.1.EGNFDLVGNNFPVFFVR.2y10	catalase [Fragaria x ananassa]_AGI65617.1	EGNFDLVGNNFPVFFVR	2y10	986.0 / 1196.6	37.37
Redox	F1-5	Red	catalase [Fragaria x ananassa]_AGI65617.1.EGNFDLVGNNFPVFFVR.2y11	catalase [Fragaria x ananassa]_AGI65617.1	EGNFDLVGNNFPVFFVR	2y11	986.0 / 1295.7	37.27
Redox	F1-5	Red	catalase [Fragaria x ananassa]_AGI65617.1.EGNFDLVGNNFPVFFVR.3y7	catalase [Fragaria x ananassa]_AGI65617.1	EGNFDLVGNNFPVFFVR_3	3y7	657.7 / 911.5	37.3
Redox	F1-5	Red	catalase [Fragaria x ananassa]_AGI65617.1.EGNFDLVGNNFPVFFVR.3y6	catalase [Fragaria x ananassa]_AGI65617.1	EGNFDLVGNNFPVFFVR_3	3y6	657.7 / 764.5	37.37
Redox	F1-5	Red	catalase [Fragaria x ananassa]_AGI65617.1.EGNFDLVGNNFPVFFVR.3y5	catalase [Fragaria x ananassa]_AGI65617.1	EGNFDLVGNNFPVFFVR_3	3y5	657.7 / 667.4	37.3
Redox	F1-5	Red	putative thioredoxi arrhiza]__ADA67935.HVPGFIEGADELK.2y8	putative thioredoxi arrhiza]__ADA67935	HVPGFIEGADELK	2y8	706.4 / 874.5	26.6
Redox	F1-5	Red	putative thioredoxi arrhiza]__ADA67935.HVPGFIEGADELK.2y9	putative thioredoxi arrhiza]__ADA67935	HVPGFIEGADELK	2y9	706.4 / 1021.5	26.86
Redox	F1-5	Red	putative thioredoxi arrhiza]__ADA67935.HVPGFIEGADELK.2y7	putative thioredoxi arrhiza]__ADA67935	HVPGFIEGADELK	2y7	706.4 / 761.4	26.3
Redox	F1-5	Red	putative thioredoxi arrhiza]__ADA67935.HVPGFIEGADELK.2y11	putative thioredoxi arrhiza]__ADA67935	HVPGFIEGADELK	2y11	706.4 / 1175.6	26.67
Redox	F1-5	Red	predicted; peroxiredoxin-2B, mitochondrial [fragaria vesca subsp. Vesca]_XP_004299990.1.AANVESGGEFTVSSADDILK.3y8	predicted; peroxiredoxin-2B, mitochondrial [fragaria vesca subsp. Vesca]_XP_004299990.1	AANVESGGEFTVSSADDILK_3	3y8	670.7 / 848.4	28.66
Redox	F1-5	Red	predicted; peroxiredoxin-2B, mitochondrial [fragaria vesca subsp. Vesca]_XP_004299990.1.AANVESGGEFTVSSADDILK.3y7	predicted; peroxiredoxin-2B, mitochondrial [fragaria vesca subsp. Vesca]_XP_004299990.1	AANVESGGEFTVSSADDILK_3	3y7	670.7 / 761.4	28.47
Redox	F1-5	Red	predicted; peroxiredoxin-2B, mitochondrial [fragaria vesca subsp. Vesca]_XP_004299990.1.AANVESGGEFTVSSADDILK.3y6	predicted; peroxiredoxin-2B, mitochondrial [fragaria vesca subsp. Vesca]_XP_004299990.1	AANVESGGEFTVSSADDILK_3	3y6	670.7 / 674.4	28.6
Redox	F1-5	Red	predicted; peroxiredoxin-2F, mitochondrial [fragaria vesca subsp. Vesca]_XP_004296922.1.SWDEGVSSK.2y7	predicted; peroxiredoxin-2F, mitochondrial [fragaria vesca subsp. Vesca]_XP_004296922.1	SWDEGVSSK	2y7	497.7 / 721.3	17.41
Redox	F1-5	Red	predicted; peroxiredoxin-2F, mitochondrial [fragaria vesca subsp. Vesca]_XP_004296922.1.SWDEGVSSK.2y8	predicted; peroxiredoxin-2F, mitochondrial [fragaria vesca subsp. Vesca]_XP_004296922.1	SWDEGVSSK	2y8	497.7 / 907.4	17.51
Redox	F1-5	Red	predicted; peroxiredoxin-2F, mitochondrial [fragaria vesca subsp. Vesca]_XP_004296922.1.SWDEGVSSK.2y6	predicted; peroxiredoxin-2F, mitochondrial [fragaria vesca subsp. Vesca]_XP_004296922.1	SWDEGVSSK	2y6	497.7 / 606.3	17.2
Redox	F1-5	Red	predicted; peroxiredoxin-2F, mitochondrial [fragaria vesca subsp. Vesca]_XP_004296922.1.VLNVEEAPSDFK.2y8	predicted; peroxiredoxin-2F, mitochondrial [fragaria vesca subsp. Vesca]_XP_004296922.1	VLNVEEAPSDFK	2y8	674.3 / 922.4	24.2
Redox	F1-5	Red	predicted; peroxiredoxin-2F, mitochondrial [fragaria vesca subsp. Vesca]_XP_004296922.1.VLNVEEAPSDFK.2y9	predicted; peroxiredoxin-2F, mitochondrial [fragaria vesca subsp. Vesca]_XP_004296922.1	VLNVEEAPSDFK	2y9	674.3 / 1021.5	24.2
Redox	F1-5	Red	predicted; peroxiredoxin-2F, mitochondrial [fragaria vesca subsp. Vesca]_XP_004296922.1.VLNVEEAPSDFK.2y7	predicted; peroxiredoxin-2F, mitochondrial [fragaria vesca subsp. Vesca]_XP_004296922.1	VLNVEEAPSDFK	2y7	674.3 / 793.4	24.06
Redox	F1-5	Red	1-Cys peroxiredo ananassa]__AAV33451.IATPANWKPGDDVVISPTVSQEEAQK.3y10	1-Cys peroxiredo ananassa]__AAV33451	IATPANWKPGDDVVISPTVSQEEAQK_3	3y10	927.5 / 1116.6	26.1
Redox	F1-5	Red	1-Cys peroxiredo ananassa]__AAV33451.IATPANWKPGDDVVISPTVSQEEAQK.3y11	1-Cys peroxiredo ananassa]__AAV33451	IATPANWKPGDDVVISPTVSQEEAQK_3	3y11	927.5 / 1203.6	26.1
Redox	F1-5	Red	1-Cys peroxiredo ananassa]__AAV33451.IATPANWKPGDDVVISPTVSQEEAQK.3y12	1-Cys peroxiredo ananassa]__AAV33451	IATPANWKPGDDVVISPTVSQEEAQK_3	3y12	927.5 / 1316.7	26.1
Redox	F1-5	Red	alternativ oxidase thaliana]__NP_188875.ALLEEAENER.2y7	alternativ oxidase thaliana]__NP_188875	ALLEEAENER	2y7	587.3 / 876.4	21.14
Redox	F1-5	Red	alternativ oxidase thaliana]__NP_188875.ALLEEAENER.2y5	alternativ oxidase thaliana]__NP_188875	ALLEEAENER	2y5	587.3 / 618.3	21.14
Redox	F1-5	Red	alternativ oxidase thaliana]__NP_188875.ALLEEAENER.2y6	alternativ oxidase thaliana]__NP_188875	ALLEEAENER	2y6	587.3 / 747.3	21
Redox	F1-5	Red	mitochondr alternativ vinifera]__ACI28866.DIDSGKIENVPAPAIAIDYWR.3y7	mitocHoneoyedr alternativ vinifera]__ACI28866	DIDSGKIENVPAPAIAIDYWR_3	3y7	781.7 / 936.5	26.1
Redox	F1-5	Red	mitochondr alternativ vinifera]__ACI28866.DIDSGKIENVPAPAIAIDYWR.3y8	mitocHoneoyedr alternativ vinifera]__ACI28866	DIDSGKIENVPAPAIAIDYWR_3	3y8	781.7 / 1007.5	22.79
Redox	F1-5	Red	mitochondr alternativ vinifera]__ACI28866.DIDSGKIENVPAPAIAIDYWR.3y9	mitocHoneoyedr alternativ vinifera]__ACI28866	DIDSGKIENVPAPAIAIDYWR_3	3y9	781.7 / 1104.6	16.75
Redox	F1-5	Red	mitochondr alternativ vinifera]__ACI28866.DIDSGKIENVPAPAIAIDYWR.3y11	mitocHoneoyedr alternativ vinifera]__ACI28866	DIDSGKIENVPAPAIAIDYWR_3	3y11	781.7 / 1272.7	23.83
Redox	F1-5	Red	aldo/keto reductase ananassa]__AAV28174.EELVTATGPYK.2y4	aldo/keto reductase ananassa]__AAV28174	EELVTATGPYK	2y4	604.3 / 464.3	21.14
Redox	F1-5	Red	aldo/keto reductase ananassa]__AAV28174.EELVTATGPYK.2y7	aldo/keto reductase ananassa]__AAV28174	EELVTATGPYK	2y7	604.3 / 737.4	21.14
Redox	F1-5	Red	aldo/keto reductase ananassa]__AAV28174.EELVTATGPYK.2y8	aldo/keto reductase ananassa]__AAV28174	EELVTATGPYK	2y8	604.3 / 836.5	21.14
Redox	F1-5	Red	aldo/keto reductase ananassa]__AAV28174.TATQIPEVVLESSNGR.2y9	aldo/keto reductase ananassa]__AAV28174	TATQIPEVVLESSNGR	2y9	850.9 / 960.5	26.23
Redox	F1-5	Red	aldo/keto reductase ananassa]__AAV28174.TATQIPEVVLESSNGR.2y11	aldo/keto reductase ananassa]__AAV28174	TATQIPEVVLESSNGR	2y11	850.9 / 1186.6	26.32
Redox	F1-5	Red	aldo/keto reductase ananassa]__AAV28174.TATQIPEVVLESSNGR.2y8	aldo/keto reductase ananassa]__AAV28174	TATQIPEVVLESSNGR	2y8	850.9 / 861.4	26.32
Redox	F1-5	Red	aldo/keto reductase, communis]__XP_002512220.YIGLSEASPDTIR.2y9	aldo/keto reductase. communis]__XP_002512220	YIGLSEASPDTIR	2y9	711.4 / 975.5	24.79
Redox	F1-5	Red	aldo/keto reductase, communis]__XP_002512220.YIGLSEASPDTIR.2y7	aldo/keto reductase. communis]__XP_002512220	YIGLSEASPDTIR	2y7	711.4 / 759.4	24.79
Redox	F1-5	Red	aldo/keto reductase, communis]__XP_002512220.YIGLSEASPDTIR.2y11	aldo/keto reductase. communis]__XP_002512220	YIGLSEASPDTIR	2y11	711.4 / 1145.6	24.79
Redox	F1-5	Red	thioredoxi fold hypogaea]__ABI84254.YTHDLGLELDLSEK.2y9	thioredoxi fold hypogaea]__ABI84254	YTHDLGLELDLSEK	2y9	816.9 / 1003.5	26.45
Redox	F1-5	Red	thioredoxi fold hypogaea]__ABI84254.YTHDLGLELDLSEK.2y4	thioredoxi fold hypogaea]__ABI84254	YTHDLGLELDLSEK	2y4	816.9 / 476.3	26.54
Redox	F1-5	Red	thioredoxi fold hypogaea]__ABI84254.YTHDLGLELDLSEK.2b4	thioredoxi fold hypogaea]__ABI84254	YTHDLGLELDLSEK	2b4	816.9 / 517.2	26.45
Redox	F1-5	Red	lactoylglu lyase hirsutum]__ACJ11750.TVLVDNEDFLKELK.2y10	lactoylglu lyase hirsutum]__ACJ11750	TVLVDNEDFLKELK	2y10	832.0 / 1250.6	32.43
Redox	F1-5	Red	lactoylglu lyase hirsutum]__ACJ11750.TVLVDNEDFLKELK.2y5	lactoylglu lyase hirsutum]__ACJ11750	TVLVDNEDFLKELK	2y5	832.0 / 630.4	32.43
Redox	F1-5	Red	lactoylglu lyase hirsutum]__ACJ11750.TVLVDNEDFLKELK.2y4	lactoylglu lyase hirsutum]__ACJ11750	TVLVDNEDFLKELK	2y4	832.0 / 517.3	32.43
Redox	F1-5	Red	cytosolic ascorbate annuum]__AAY21068.SGFEGPWTTNPLIFDNSYFK.3y10	cytosolic ascorbate annuum]__AAY21068	SGFEGPWTTNPLIFDNSYFK_3	3y10	774.0 / 1243.6	29.82
Redox	F1-5	Red	cytosolic ascorbate annuum]__AAY21068.SGFEGPWTTNPLIFDNSYFK.3y7	cytosolic ascorbate annuum]__AAY21068	SGFEGPWTTNPLIFDNSYFK_3	3y7	774.0 / 920.4	21.68
Redox	F1-5	Red	cytosolic ascorbate annuum]__AAY21068.SGFEGPWTTNPLIFDNSYFK.3y9	cytosolic ascorbate annuum]__AAY21068	SGFEGPWTTNPLIFDNSYFK_3	3y9	774.0 / 1146.6	33.53
Redox	F1-5	Red	cytosolic ascorbate annuum]__AAY21068.SGFEGPWTTNPLIFDNSYFK.3y8	cytosolic ascorbate annuum]__AAY21068	SGFEGPWTTNPLIFDNSYFK_3	3y8	774.0 / 1033.5	25.82
Redox	F1-5	White	LYATVDLER heavy y7	Standard 2	LYATVDLER	2y7	543.7 / 810.4	23.61
Redox	F1-5	White	LYATVDLER heavy y6	Standard 2	LYATVDLER	2y6	543.7 / 739.4	23.73
Redox	F1-5	White	LYATVDLER heavy y3	Standard 2	LYATVDLER	2y3	543.7 / 424.3	23.73
Redox	F1-5	White	SGGDITIGELLK heavy y7	Standard 1	SGGDITIGELLK	2y7	605.8 / 781.5	29.82
Redox	F1-5	White	SGGDITIGELLK heavy y6	Standard 1	SGGDITIGELLK	2y6	605.8 / 680.4	29.82
Redox	F1-5	White	SGGDITIGELLK heavy y5	Standard 1	SGGDITIGELLK	2y7	605.8 / 567.4	29.82
Redox	F1-5	White	Ascorbate peroxidase [fragaria x ananassa] _ BAG38688.1.EGLLQLPTDK.2y6	Ascorbate peroxidase [fragaria x ananassa] _ BAG38688.1	EGLLQLPTDK	2y5	557.3 / 701.4	26.76
Redox	F1-5	White	Ascorbate peroxidase [fragaria x ananassa] _ BAG38688.1.EGLLQLPTDK.2y7	Ascorbate peroxidase [fragaria x ananassa] _ BAG38688.1	EGLLQLPTDK	2y7	557.3 / 814.5	26.95
Redox	F1-5	White	Ascorbate peroxidase [fragaria x ananassa] _ BAG38688.1.EGLLQLPTDK.2y4	Ascorbate peroxidase [fragaria x ananassa] _ BAG38688.1	EGLLQLPTDK	2y4	557.3 / 460.2	26.9
Redox	F1-5	White	Ascorbate peroxidase [fragaria x ananassa] _ BAG38688.1.EGLLQLPTDK.2y5	Ascorbate peroxidase [fragaria x ananassa] _ BAG38688.1	EGLLQLPTDK	2y5	557.3 / 573.3	26.86
Redox	F1-5	White	APX [Fragaria x ananassa]__AAD41404.YAADEDAFFADYALAHQR.3y10	APX [Fragaria x ananassa]__AAD41404	YAADEDAFFADYALAHQR_3	3y10	692.0 / 1191.6	28.91
Redox	F1-5	White	APX [Fragaria x ananassa]__AAD41404.YAADEDAFFADYALAHQR.3y8	APX [Fragaria x ananassa]__AAD41404	YAADEDAFFADYALAHQR_3	3y8	692.0 / 973.5	28.91
Redox	F1-5	White	APX [Fragaria x ananassa]__AAD41404.YAADEDAFFADYALAHQR.3y9	APX [Fragaria x ananassa]__AAD41404	YAADEDAFFADYALAHQR_3	3y9	692.0 / 1044.5	29
Redox	F1-5	White	putative ascorbate [Atropa_CAC40745.AIDEYDYLPYFYSR.2y6	putative ascorbate [Atropa_CAC40745	AIDEYDYLPYFYSR	2y6	907.9 / 832.4	34.94
Redox	F1-5	White	putative ascorbate [Atropa_CAC40745.AIDEYDYLPYFYSR.2y8	putative ascorbate [Atropa_CAC40745	AIDEYDYLPYFYSR	2y8	907.9 / 1108.6	35.04
Redox	F1-5	White	putative ascorbate [Atropa_CAC40745.AIDEYDYLPYFYSR.2y7	putative ascorbate [Atropa_CAC40745	AIDEYDYLPYFYSR	2y7	907.9 / 945.5	34.94
Redox	F1-5	White	Predicted: glutathione reductase, cytosolic [fragaria vesca subsp. Vesca]_XP_004296631.1.IVGPNEVEVTQLDGTK.2y9	Predicted: glutathione reductase, cytosolic [fragaria vesca subsp. Vesca]_XP_004296631.1	IVGPNEVEVTQLDGTK	2y9	850.0 / 990.5	25.23
Redox	F1-5	White	Predicted: glutathione reductase, cytosolic [fragaria vesca subsp. Vesca]_XP_004296631.1.IVGPNEVEVTQLDGTK.2y8	Predicted: glutathione reductase, cytosolic [fragaria vesca subsp. Vesca]_XP_004296631.1	IVGPNEVEVTQLDGTK	2y8	850.0 / 861.5	25.23
Redox	F1-5	White	Predicted: glutathione reductase, cytosolic [fragaria vesca subsp. Vesca]_XP_004296631.1.IVGPNEVEVTQLDGTK.2y7	Predicted: glutathione reductase, cytosolic [fragaria vesca subsp. Vesca]_XP_004296631.1	IVGPNEVEVTQLDGTK	2y7	850.0 / 762.4	25.23
Redox	F1-5	White	Predicted: glutathione reductase, cytosolic [fragaria vesca subsp. Vesca]_XP_004296631.1.LNLEAVGVEVDK.2y8	Predicted: glutathione reductase, cytosolic [fragaria vesca subsp. Vesca]_XP_004296631.1	LNLEAVGVEVDK	2y8	643.3 / 816.5	17.6
Redox	F1-5	White	Predicted: glutathione reductase, cytosolic [fragaria vesca subsp. Vesca]_XP_004296631.1.LNLEAVGVEVDK.2y7	Predicted: glutathione reductase, cytosolic [fragaria vesca subsp. Vesca]_XP_004296631.1	LNLEAVGVEVDK	2y7	643.3 / 745.4	17.73
Redox	F1-5	White	Predicted: glutathione reductase, cytosolic [fragaria vesca subsp. Vesca]_XP_004296631.1.LNLEAVGVEVDK.2y6	Predicted: glutathione reductase, cytosolic [fragaria vesca subsp. Vesca]_XP_004296631.1	LNLEAVGVEVDK	2y6	643.3 / 646.3	17.6
Redox	F1-5	White	glutathione peroxidase 6 [Fragaria x ananassa]_AGI65625.1.GNDVDLSTYK.2y8	glutathione peroxidase 6 [Fragaria x ananassa]_AGI65625.1	GNDVDLSTYK	2y8	556.3 / 940.5	20.13
Redox	F1-5	White	glutathione peroxidase 6 [Fragaria x ananassa]_AGI65625.1.GNDVDLSTYK.2y6	glutathione peroxidase 6 [Fragaria x ananassa]_AGI65625.1	GNDVDLSTYK	2y6	556.3 / 726.4	20.13
Redox	F1-5	White	glutathione peroxidase 6 [Fragaria x ananassa]_AGI65625.1.GNDVDLSTYK.2y5	glutathione peroxidase 6 [Fragaria x ananassa]_AGI65625.1	GNDVDLSTYK	2y5	556.3 / 611.3	20.22
Redox	F1-5	White	glutathion S-transfer sativum]__BAC81649.LAAWIEELNK.2y5	glutathion S-transfer sativum]__BAC81649	LAAWIEELNK	2y5	593.8 / 632.3	29
Redox	F1-5	White	glutathion S-transfer sativum]__BAC81649.LAAWIEELNK.2y6	glutathion S-transfer sativum]__BAC81649	LAAWIEELNK	2y6	593.8 / 745.4	29
Redox	F1-5	White	glutathion S-transfer sativum]__BAC81649.LAAWIEELNK.2y8	glutathion S-transfer sativum]__BAC81649	LAAWIEELNK	2y8	593.8 / 1002.5	29
Redox	F1-5	White	predicted: monodehydroascorbate reductase, seedling isozyme [fragaria vesca subsp. vesca]_XP_004303012.1.TSVPDVYAVGDVATFPLK.2y12	predicted: monodehydroascorbate reductase, seedling isozyme [fragaria vesca subsp. vesca]_XP_004303012.1	TSVPDVYAVGDVATFPLK	2y12	940.0 / 1280.7	32.31
Redox	F1-5	White	predicted: monodehydroascorbate reductase, seedling isozyme [fragaria vesca subsp. vesca]_XP_004303012.1.TSVPDVYAVGDVATFPLK.2y9	predicted: monodehydroascorbate reductase, seedling isozyme [fragaria vesca subsp. vesca]_XP_004303012.1	TSVPDVYAVGDVATFPLK	2y9	940.0 / 947.5	32.22
Redox	F1-5	White	predicted: monodehydroascorbate reductase, seedling isozyme [fragaria vesca subsp. vesca]_XP_004303012.1.TSVPDVYAVGDVATFPLK.2y3	predicted: monodehydroascorbate reductase, seedling isozyme [fragaria vesca subsp. vesca]_XP_004303012.1	TSVPDVYAVGDVATFPLK	2y3	940.0 / 357.3	32.22
Redox	F1-5	White	Monodehydr reductase; AltName:_Q43497.SVDEYDYLPYFYSR.2y8	Monodehydr reductase. AltName:_Q43497	SVDEYDYLPYFYSR	2y8	908.9 / 1108.6	34.82
Redox	F1-5	White	Monodehydr reductase; AltName:_Q43497.SVDEYDYLPYFYSR.2y9	Monodehydr reductase. AltName:_Q43497	SVDEYDYLPYFYSR	2y9	908.9 / 1223.6	34.94
Redox	F1-5	White	Monodehydr reductase; AltName:_Q43497.SVDEYDYLPYFYSR.2y6	Monodehydr reductase. AltName:_Q43497	SVDEYDYLPYFYSR	2y6	908.9 / 832.4	34.82
Redox	F1-5	White	Monodehydr reductase; AltName:_Q43497.SVDEYDYLPYFYSR.2y7	Monodehydr reductase. AltName:_Q43497	SVDEYDYLPYFYSR	2y7	908.9 / 945.5	34.94
Redox	F1-5	White	dehydoasco reductase, bucharica]__CAQ63270.SKDPSDGSEQALLNELK.2y9	dehydoasco reductase. bucharica]__CAQ63270	SKDPSDGSEQALLNELK	2y9	916.0 / 1057.6	22.98
Redox	F1-5	White	dehydoasco reductase, bucharica]__CAQ63270.SKDPSDGSEQALLNELK.2y10	dehydoasco reductase. bucharica]__CAQ63270	SKDPSDGSEQALLNELK	2y10	916.0 / 1144.6	37.05
Redox	F1-5	White	dehydoasco reductase, bucharica]__CAQ63270.SKDPSDGSEQALLNELK.2y8	dehydoasco reductase. bucharica]__CAQ63270	SKDPSDGSEQALLNELK	2y8	916.0 / 928.5	37.15
Redox	F1-5	White	dehydoasco reductase, bucharica]__CAQ63270.SKDPSDGSEQALLNELK.3y7	dehydoasco reductase. bucharica]__CAQ63270	SKDPSDGSEQALLNELK_3	3y7	611.0 / 800.5	16.93
Redox	F1-5	White	dehydoasco reductase, bucharica]__CAQ63270.SKDPSDGSEQALLNELK.3y6	dehydoasco reductase. bucharica]__CAQ63270	SKDPSDGSEQALLNELK_3	3y6	611.0 / 729.5	12.56
Redox	F1-5	White	dehydoasco reductase, bucharica]__CAQ63270.SKDPSDGSEQALLNELK.3y5	dehydoasco reductase. bucharica]__CAQ63270	SKDPSDGSEQALLNELK_3	3y5	611.0 / 616.4	26.01
Redox	F1-5	White	Mn-superoxide dismutase [Fragaria x ananassa]_ AGI65627.1.LVVETTANQDPLVTK.2y9	Mn-superoxide dismutase [Fragaria x ananassa]_ AGI65627.1	LVVETTANQDPLVTK	2y9	814.5 / 985.5	23.83
Redox	F1-5	White	Mn-superoxide dismutase [Fragaria x ananassa]_ AGI65627.1.LVVETTANQDPLVTK.2y5	Mn-superoxide dismutase [Fragaria x ananassa]_ AGI65627.1	LVVETTANQDPLVTK	2y5	814.5 / 557.4	23.39
Redox	F1-5	White	Mn-superoxide dismutase [Fragaria x ananassa]_ AGI65627.1.LVVETTANQDPLVTK.2y8	Mn-superoxide dismutase [Fragaria x ananassa]_ AGI65627.1	LVVETTANQDPLVTK	2y8	814.5 / 914.5	23.39
Redox	F1-5	White	perdicted: superoxide dismutase [Cu-Zn], choloplastic [Fragaria vesca subsp. Vesca]_XP_004287550.1.ALVVHELEDDLGK.2y3	perdicted: superoxide dismutase [Cu-Zn], choloplastic [Fragaria vesca subsp. Vesca]_XP_004287550.1	ALVVHELEDDLGK	2y3	719.4 / 317.2	27.26
Redox	F1-5	White	perdicted: superoxide dismutase [Cu-Zn], choloplastic [Fragaria vesca subsp. Vesca]_XP_004287550.1.ALVVHELEDDLGK.2y4	perdicted: superoxide dismutase [Cu-Zn], choloplastic [Fragaria vesca subsp. Vesca]_XP_004287550.1	ALVVHELEDDLGK	2y4	719.4 / 432.3	33.96
Redox	F1-5	White	perdicted: superoxide dismutase [Cu-Zn], choloplastic [Fragaria vesca subsp. Vesca]_XP_004287550.1.ALVVHELEDDLGK.2y9	perdicted: superoxide dismutase [Cu-Zn], choloplastic [Fragaria vesca subsp. Vesca]_XP_004287550.1	ALVVHELEDDLGK	2y9	719.4 / 1055.5	25.32
Redox	F1-5	White	catalase [Fragaria x ananassa]_AGI65617.1.TWPEDILPLQPVGR.2y12	catalase [Fragaria x ananassa]_AGI65617.1	TWPEDILPLQPVGR	2y12	810.9 / 1333.8	34.2
Redox	F1-5	White	catalase [Fragaria x ananassa]_AGI65617.1.TWPEDILPLQPVGR.2y7	catalase [Fragaria x ananassa]_AGI65617.1	TWPEDILPLQPVGR	2y7	810.9 / 766.5	34.24
Redox	F1-5	White	catalase [Fragaria x ananassa]_AGI65617.1.TWPEDILPLQPVGR.2y4	catalase [Fragaria x ananassa]_AGI65617.1	TWPEDILPLQPVGR	2y4	810.9 / 428.3	34.2
Redox	F1-5	White	catalase [Fragaria x ananassa]_AGI65617.1.DEEVNYFPSR.2y6	catalase [Fragaria x ananassa]_AGI65617.1	DEEVNYFPSR	2y6	628.3 / 783.4	23.92
Redox	F1-5	White	catalase [Fragaria x ananassa]_AGI65617.1.DEEVNYFPSR.2y7	catalase [Fragaria x ananassa]_AGI65617.1	DEEVNYFPSR	2y7	628.3 / 882.5	24.2
Redox	F1-5	White	catalase [Fragaria x ananassa]_AGI65617.1.DEEVNYFPSR.2y5	catalase [Fragaria x ananassa]_AGI65617.1	DEEVNYFPSR	2y5	628.3 / 669.3	24
Redox	F1-5	White	catalase [Fragaria x ananassa]_AGI65617.1.DEEVNYFPSR.2y3	catalase [Fragaria x ananassa]_AGI65617.1	DEEVNYFPSR	2y3	628.3 / 359.2	24
Redox	F1-5	White	catalase [Fragaria x ananassa]_AGI65617.1.EGNFDLVGNNFPVFFVR.2y10	catalase [Fragaria x ananassa]_AGI65617.1	EGNFDLVGNNFPVFFVR	2y10	986.0 / 1196.6	37.37
Redox	F1-5	White	catalase [Fragaria x ananassa]_AGI65617.1.EGNFDLVGNNFPVFFVR.2y11	catalase [Fragaria x ananassa]_AGI65617.1	EGNFDLVGNNFPVFFVR	2y11	986.0 / 1295.7	37.27
Redox	F1-5	White	catalase [Fragaria x ananassa]_AGI65617.1.EGNFDLVGNNFPVFFVR.3y7	catalase [Fragaria x ananassa]_AGI65617.1	EGNFDLVGNNFPVFFVR_3	3y7	657.7 / 911.5	37.3
Redox	F1-5	White	catalase [Fragaria x ananassa]_AGI65617.1.EGNFDLVGNNFPVFFVR.3y6	catalase [Fragaria x ananassa]_AGI65617.1	EGNFDLVGNNFPVFFVR_3	3y6	657.7 / 764.5	37.37
Redox	F1-5	White	catalase [Fragaria x ananassa]_AGI65617.1.EGNFDLVGNNFPVFFVR.3y5	catalase [Fragaria x ananassa]_AGI65617.1	EGNFDLVGNNFPVFFVR_3	3y5	657.7 / 667.4	37.3
Redox	F1-5	White	putative thioredoxi arrhiza]__ADA67935.HVPGFIEGADELK.2y8	putative thioredoxi arrhiza]__ADA67935	HVPGFIEGADELK	2y8	706.4 / 874.5	26.6
Redox	F1-5	White	putative thioredoxi arrhiza]__ADA67935.HVPGFIEGADELK.2y9	putative thioredoxi arrhiza]__ADA67935	HVPGFIEGADELK	2y9	706.4 / 1021.5	26.86
Redox	F1-5	White	putative thioredoxi arrhiza]__ADA67935.HVPGFIEGADELK.2y7	putative thioredoxi arrhiza]__ADA67935	HVPGFIEGADELK	2y7	706.4 / 761.4	26.3
Redox	F1-5	White	putative thioredoxi arrhiza]__ADA67935.HVPGFIEGADELK.2y11	putative thioredoxi arrhiza]__ADA67935	HVPGFIEGADELK	2y11	706.4 / 1175.6	26.67
Redox	F1-5	White	predicted; peroxiredoxin-2B, mitochondrial [fragaria vesca subsp. Vesca]_XP_004299990.1.AANVESGGEFTVSSADDILK.3y8	predicted; peroxiredoxin-2B, mitochondrial [fragaria vesca subsp. Vesca]_XP_004299990.1	AANVESGGEFTVSSADDILK_3	3y8	670.7 / 848.4	28.66
Redox	F1-5	White	predicted; peroxiredoxin-2B, mitochondrial [fragaria vesca subsp. Vesca]_XP_004299990.1.AANVESGGEFTVSSADDILK.3y7	predicted; peroxiredoxin-2B, mitochondrial [fragaria vesca subsp. Vesca]_XP_004299990.1	AANVESGGEFTVSSADDILK_3	3y7	670.7 / 761.4	28.47
Redox	F1-5	White	predicted; peroxiredoxin-2B, mitochondrial [fragaria vesca subsp. Vesca]_XP_004299990.1.AANVESGGEFTVSSADDILK.3y6	predicted; peroxiredoxin-2B, mitochondrial [fragaria vesca subsp. Vesca]_XP_004299990.1	AANVESGGEFTVSSADDILK_3	3y6	670.7 / 674.4	28.6
Redox	F1-5	White	predicted; peroxiredoxin-2F, mitochondrial [fragaria vesca subsp. Vesca]_XP_004296922.1.SWDEGVSSK.2y7	predicted; peroxiredoxin-2F, mitochondrial [fragaria vesca subsp. Vesca]_XP_004296922.1	SWDEGVSSK	2y7	497.7 / 721.3	17.41
Redox	F1-5	White	predicted; peroxiredoxin-2F, mitochondrial [fragaria vesca subsp. Vesca]_XP_004296922.1.SWDEGVSSK.2y8	predicted; peroxiredoxin-2F, mitochondrial [fragaria vesca subsp. Vesca]_XP_004296922.1	SWDEGVSSK	2y8	497.7 / 907.4	17.51
Redox	F1-5	White	predicted; peroxiredoxin-2F, mitochondrial [fragaria vesca subsp. Vesca]_XP_004296922.1.SWDEGVSSK.2y6	predicted; peroxiredoxin-2F, mitochondrial [fragaria vesca subsp. Vesca]_XP_004296922.1	SWDEGVSSK	2y6	497.7 / 606.3	17.2
Redox	F1-5	White	predicted; peroxiredoxin-2F, mitochondrial [fragaria vesca subsp. Vesca]_XP_004296922.1.VLNVEEAPSDFK.2y8	predicted; peroxiredoxin-2F, mitochondrial [fragaria vesca subsp. Vesca]_XP_004296922.1	VLNVEEAPSDFK	2y8	674.3 / 922.4	24.2
Redox	F1-5	White	predicted; peroxiredoxin-2F, mitochondrial [fragaria vesca subsp. Vesca]_XP_004296922.1.VLNVEEAPSDFK.2y9	predicted; peroxiredoxin-2F, mitochondrial [fragaria vesca subsp. Vesca]_XP_004296922.1	VLNVEEAPSDFK	2y9	674.3 / 1021.5	24.2
Redox	F1-5	White	predicted; peroxiredoxin-2F, mitochondrial [fragaria vesca subsp. Vesca]_XP_004296922.1.VLNVEEAPSDFK.2y7	predicted; peroxiredoxin-2F, mitochondrial [fragaria vesca subsp. Vesca]_XP_004296922.1	VLNVEEAPSDFK	2y7	674.3 / 793.4	24.06
Redox	F1-5	White	1-Cys peroxiredo ananassa]__AAV33451.IATPANWKPGDDVVISPTVSQEEAQK.3y10	1-Cys peroxiredo ananassa]__AAV33451	IATPANWKPGDDVVISPTVSQEEAQK_3	3y10	927.5 / 1116.6	26.1
Redox	F1-5	White	1-Cys peroxiredo ananassa]__AAV33451.IATPANWKPGDDVVISPTVSQEEAQK.3y11	1-Cys peroxiredo ananassa]__AAV33451	IATPANWKPGDDVVISPTVSQEEAQK_3	3y11	927.5 / 1203.6	26.1
Redox	F1-5	White	1-Cys peroxiredo ananassa]__AAV33451.IATPANWKPGDDVVISPTVSQEEAQK.3y12	1-Cys peroxiredo ananassa]__AAV33451	IATPANWKPGDDVVISPTVSQEEAQK_3	3y12	927.5 / 1316.7	26.1
Redox	F1-5	White	alternativ oxidase thaliana]__NP_188875.ALLEEAENER.2y7	alternativ oxidase thaliana]__NP_188875	ALLEEAENER	2y7	587.3 / 876.4	21.14
Redox	F1-5	White	alternativ oxidase thaliana]__NP_188875.ALLEEAENER.2y5	alternativ oxidase thaliana]__NP_188875	ALLEEAENER	2y5	587.3 / 618.3	21.14
Redox	F1-5	White	alternativ oxidase thaliana]__NP_188875.ALLEEAENER.2y6	alternativ oxidase thaliana]__NP_188875	ALLEEAENER	2y6	587.3 / 747.3	21
Redox	F1-5	White	mitochondr alternativ vinifera]__ACI28866.DIDSGKIENVPAPAIAIDYWR.3y7	mitocHoneoyedr alternativ vinifera]__ACI28866	DIDSGKIENVPAPAIAIDYWR_3	3y7	781.7 / 936.5	26.1
Redox	F1-5	White	mitochondr alternativ vinifera]__ACI28866.DIDSGKIENVPAPAIAIDYWR.3y8	mitocHoneoyedr alternativ vinifera]__ACI28866	DIDSGKIENVPAPAIAIDYWR_3	3y8	781.7 / 1007.5	22.79
Redox	F1-5	White	mitochondr alternativ vinifera]__ACI28866.DIDSGKIENVPAPAIAIDYWR.3y9	mitocHoneoyedr alternativ vinifera]__ACI28866	DIDSGKIENVPAPAIAIDYWR_3	3y9	781.7 / 1104.6	16.75
Redox	F1-5	White	mitochondr alternativ vinifera]__ACI28866.DIDSGKIENVPAPAIAIDYWR.3y11	mitocHoneoyedr alternativ vinifera]__ACI28866	DIDSGKIENVPAPAIAIDYWR_3	3y11	781.7 / 1272.7	23.83
Redox	F1-5	White	aldo/keto reductase ananassa]__AAV28174.EELVTATGPYK.2y4	aldo/keto reductase ananassa]__AAV28174	EELVTATGPYK	2y4	604.3 / 464.3	21.14
Redox	F1-5	White	aldo/keto reductase ananassa]__AAV28174.EELVTATGPYK.2y7	aldo/keto reductase ananassa]__AAV28174	EELVTATGPYK	2y7	604.3 / 737.4	21.14
Redox	F1-5	White	aldo/keto reductase ananassa]__AAV28174.EELVTATGPYK.2y8	aldo/keto reductase ananassa]__AAV28174	EELVTATGPYK	2y8	604.3 / 836.5	21.14
Redox	F1-5	White	aldo/keto reductase ananassa]__AAV28174.TATQIPEVVLESSNGR.2y9	aldo/keto reductase ananassa]__AAV28174	TATQIPEVVLESSNGR	2y9	850.9 / 960.5	26.23
Redox	F1-5	White	aldo/keto reductase ananassa]__AAV28174.TATQIPEVVLESSNGR.2y11	aldo/keto reductase ananassa]__AAV28174	TATQIPEVVLESSNGR	2y11	850.9 / 1186.6	26.32
Redox	F1-5	White	aldo/keto reductase ananassa]__AAV28174.TATQIPEVVLESSNGR.2y8	aldo/keto reductase ananassa]__AAV28174	TATQIPEVVLESSNGR	2y8	850.9 / 861.4	26.32
Redox	F1-5	White	aldo/keto reductase, communis]__XP_002512220.YIGLSEASPDTIR.2y9	aldo/keto reductase. communis]__XP_002512220	YIGLSEASPDTIR	2y9	711.4 / 975.5	24.79
Redox	F1-5	White	aldo/keto reductase, communis]__XP_002512220.YIGLSEASPDTIR.2y7	aldo/keto reductase. communis]__XP_002512220	YIGLSEASPDTIR	2y7	711.4 / 759.4	24.79
Redox	F1-5	White	aldo/keto reductase, communis]__XP_002512220.YIGLSEASPDTIR.2y11	aldo/keto reductase. communis]__XP_002512220	YIGLSEASPDTIR	2y11	711.4 / 1145.6	24.79
Redox	F1-5	White	thioredoxi fold hypogaea]__ABI84254.YTHDLGLELDLSEK.2y9	thioredoxi fold hypogaea]__ABI84254	YTHDLGLELDLSEK	2y9	816.9 / 1003.5	26.45
Redox	F1-5	White	thioredoxi fold hypogaea]__ABI84254.YTHDLGLELDLSEK.2y4	thioredoxi fold hypogaea]__ABI84254	YTHDLGLELDLSEK	2y4	816.9 / 476.3	26.54
Redox	F1-5	White	thioredoxi fold hypogaea]__ABI84254.YTHDLGLELDLSEK.2b4	thioredoxi fold hypogaea]__ABI84254	YTHDLGLELDLSEK	2b4	816.9 / 517.2	26.45
Redox	F1-5	White	lactoylglu lyase hirsutum]__ACJ11750.TVLVDNEDFLKELK.2y10	lactoylglu lyase hirsutum]__ACJ11750	TVLVDNEDFLKELK	2y10	832.0 / 1250.6	32.43
Redox	F1-5	White	lactoylglu lyase hirsutum]__ACJ11750.TVLVDNEDFLKELK.2y5	lactoylglu lyase hirsutum]__ACJ11750	TVLVDNEDFLKELK	2y5	832.0 / 630.4	32.43
Redox	F1-5	White	lactoylglu lyase hirsutum]__ACJ11750.TVLVDNEDFLKELK.2y4	lactoylglu lyase hirsutum]__ACJ11750	TVLVDNEDFLKELK	2y4	832.0 / 517.3	32.43
Redox	F1-5	White	cytosolic ascorbate annuum]__AAY21068.SGFEGPWTTNPLIFDNSYFK.3y10	cytosolic ascorbate annuum]__AAY21068	SGFEGPWTTNPLIFDNSYFK_3	3y10	774.0 / 1243.6	29.82
Redox	F1-5	White	cytosolic ascorbate annuum]__AAY21068.SGFEGPWTTNPLIFDNSYFK.3y7	cytosolic ascorbate annuum]__AAY21068	SGFEGPWTTNPLIFDNSYFK_3	3y7	774.0 / 920.4	21.68
Redox	F1-5	White	cytosolic ascorbate annuum]__AAY21068.SGFEGPWTTNPLIFDNSYFK.3y9	cytosolic ascorbate annuum]__AAY21068	SGFEGPWTTNPLIFDNSYFK_3	3y9	774.0 / 1146.6	33.53
Redox	F1-5	White	cytosolic ascorbate annuum]__AAY21068.SGFEGPWTTNPLIFDNSYFK.3y8	cytosolic ascorbate annuum]__AAY21068	SGFEGPWTTNPLIFDNSYFK_3	3y8	774.0 / 1033.5	25.82
Redox	F1-5	White	LYATVDLER heavy y7	Standard 2	LYATVDLER	2y7	543.7 / 810.4	23.61
Redox	F1-5	White	LYATVDLER heavy y6	Standard 2	LYATVDLER	2y6	543.7 / 739.4	23.73
Redox	F1-5	White	LYATVDLER heavy y3	Standard 2	LYATVDLER	2y3	543.7 / 424.3	23.73
Redox	F1-5	White	SGGDITIGELLK heavy y7	Standard 1	SGGDITIGELLK	2y7	605.8 / 781.5	29.82
Redox	F1-5	White	SGGDITIGELLK heavy y6	Standard 1	SGGDITIGELLK	2y6	605.8 / 680.4	29.82
Redox	F1-5	White	SGGDITIGELLK heavy y5	Standard 1	SGGDITIGELLK	2y7	605.8 / 567.4	29.82
Redox	F1-5	White	Ascorbate peroxidase [fragaria x ananassa] _ BAG38688.1.EGLLQLPTDK.2y6	Ascorbate peroxidase [fragaria x ananassa] _ BAG38688.1	EGLLQLPTDK	2y5	557.3 / 701.4	26.76
Redox	F1-5	White	Ascorbate peroxidase [fragaria x ananassa] _ BAG38688.1.EGLLQLPTDK.2y7	Ascorbate peroxidase [fragaria x ananassa] _ BAG38688.1	EGLLQLPTDK	2y7	557.3 / 814.5	26.95
Redox	F1-5	White	Ascorbate peroxidase [fragaria x ananassa] _ BAG38688.1.EGLLQLPTDK.2y4	Ascorbate peroxidase [fragaria x ananassa] _ BAG38688.1	EGLLQLPTDK	2y4	557.3 / 460.2	26.9
Redox	F1-5	White	Ascorbate peroxidase [fragaria x ananassa] _ BAG38688.1.EGLLQLPTDK.2y5	Ascorbate peroxidase [fragaria x ananassa] _ BAG38688.1	EGLLQLPTDK	2y5	557.3 / 573.3	26.86
Redox	F1-5	White	APX [Fragaria x ananassa]__AAD41404.YAADEDAFFADYALAHQR.3y10	APX [Fragaria x ananassa]__AAD41404	YAADEDAFFADYALAHQR_3	3y10	692.0 / 1191.6	28.91
Redox	F1-5	White	APX [Fragaria x ananassa]__AAD41404.YAADEDAFFADYALAHQR.3y8	APX [Fragaria x ananassa]__AAD41404	YAADEDAFFADYALAHQR_3	3y8	692.0 / 973.5	28.91
Redox	F1-5	White	APX [Fragaria x ananassa]__AAD41404.YAADEDAFFADYALAHQR.3y9	APX [Fragaria x ananassa]__AAD41404	YAADEDAFFADYALAHQR_3	3y9	692.0 / 1044.5	29
Redox	F1-5	White	putative ascorbate [Atropa_CAC40745.AIDEYDYLPYFYSR.2y6	putative ascorbate [Atropa_CAC40745	AIDEYDYLPYFYSR	2y6	907.9 / 832.4	34.94
Redox	F1-5	White	putative ascorbate [Atropa_CAC40745.AIDEYDYLPYFYSR.2y8	putative ascorbate [Atropa_CAC40745	AIDEYDYLPYFYSR	2y8	907.9 / 1108.6	35.04
Redox	F1-5	White	putative ascorbate [Atropa_CAC40745.AIDEYDYLPYFYSR.2y7	putative ascorbate [Atropa_CAC40745	AIDEYDYLPYFYSR	2y7	907.9 / 945.5	34.94
Redox	F1-5	White	Predicted: glutathione reductase, cytosolic [fragaria vesca subsp. Vesca]_XP_004296631.1.IVGPNEVEVTQLDGTK.2y9	Predicted: glutathione reductase, cytosolic [fragaria vesca subsp. Vesca]_XP_004296631.1	IVGPNEVEVTQLDGTK	2y9	850.0 / 990.5	25.23
Redox	F1-5	White	Predicted: glutathione reductase, cytosolic [fragaria vesca subsp. Vesca]_XP_004296631.1.IVGPNEVEVTQLDGTK.2y8	Predicted: glutathione reductase, cytosolic [fragaria vesca subsp. Vesca]_XP_004296631.1	IVGPNEVEVTQLDGTK	2y8	850.0 / 861.5	25.23
Redox	F1-5	White	Predicted: glutathione reductase, cytosolic [fragaria vesca subsp. Vesca]_XP_004296631.1.IVGPNEVEVTQLDGTK.2y7	Predicted: glutathione reductase, cytosolic [fragaria vesca subsp. Vesca]_XP_004296631.1	IVGPNEVEVTQLDGTK	2y7	850.0 / 762.4	25.23
Redox	F1-5	White	Predicted: glutathione reductase, cytosolic [fragaria vesca subsp. Vesca]_XP_004296631.1.LNLEAVGVEVDK.2y8	Predicted: glutathione reductase, cytosolic [fragaria vesca subsp. Vesca]_XP_004296631.1	LNLEAVGVEVDK	2y8	643.3 / 816.5	17.6
Redox	F1-5	White	Predicted: glutathione reductase, cytosolic [fragaria vesca subsp. Vesca]_XP_004296631.1.LNLEAVGVEVDK.2y7	Predicted: glutathione reductase, cytosolic [fragaria vesca subsp. Vesca]_XP_004296631.1	LNLEAVGVEVDK	2y7	643.3 / 745.4	17.73
Redox	F1-5	White	Predicted: glutathione reductase, cytosolic [fragaria vesca subsp. Vesca]_XP_004296631.1.LNLEAVGVEVDK.2y6	Predicted: glutathione reductase, cytosolic [fragaria vesca subsp. Vesca]_XP_004296631.1	LNLEAVGVEVDK	2y6	643.3 / 646.3	17.6
Redox	F1-5	White	glutathione peroxidase 6 [Fragaria x ananassa]_AGI65625.1.GNDVDLSTYK.2y8	glutathione peroxidase 6 [Fragaria x ananassa]_AGI65625.1	GNDVDLSTYK	2y8	556.3 / 940.5	20.13
Redox	F1-5	White	glutathione peroxidase 6 [Fragaria x ananassa]_AGI65625.1.GNDVDLSTYK.2y6	glutathione peroxidase 6 [Fragaria x ananassa]_AGI65625.1	GNDVDLSTYK	2y6	556.3 / 726.4	20.13
Redox	F1-5	White	glutathione peroxidase 6 [Fragaria x ananassa]_AGI65625.1.GNDVDLSTYK.2y5	glutathione peroxidase 6 [Fragaria x ananassa]_AGI65625.1	GNDVDLSTYK	2y5	556.3 / 611.3	20.22
Redox	F1-5	White	glutathion S-transfer sativum]__BAC81649.LAAWIEELNK.2y5	glutathion S-transfer sativum]__BAC81649	LAAWIEELNK	2y5	593.8 / 632.3	29
Redox	F1-5	White	glutathion S-transfer sativum]__BAC81649.LAAWIEELNK.2y6	glutathion S-transfer sativum]__BAC81649	LAAWIEELNK	2y6	593.8 / 745.4	29
Redox	F1-5	White	glutathion S-transfer sativum]__BAC81649.LAAWIEELNK.2y8	glutathion S-transfer sativum]__BAC81649	LAAWIEELNK	2y8	593.8 / 1002.5	29
Redox	F1-5	White	predicted: monodehydroascorbate reductase, seedling isozyme [fragaria vesca subsp. vesca]_XP_004303012.1.TSVPDVYAVGDVATFPLK.2y12	predicted: monodehydroascorbate reductase, seedling isozyme [fragaria vesca subsp. vesca]_XP_004303012.1	TSVPDVYAVGDVATFPLK	2y12	940.0 / 1280.7	32.31
Redox	F1-5	White	predicted: monodehydroascorbate reductase, seedling isozyme [fragaria vesca subsp. vesca]_XP_004303012.1.TSVPDVYAVGDVATFPLK.2y9	predicted: monodehydroascorbate reductase, seedling isozyme [fragaria vesca subsp. vesca]_XP_004303012.1	TSVPDVYAVGDVATFPLK	2y9	940.0 / 947.5	32.22
Redox	F1-5	White	predicted: monodehydroascorbate reductase, seedling isozyme [fragaria vesca subsp. vesca]_XP_004303012.1.TSVPDVYAVGDVATFPLK.2y3	predicted: monodehydroascorbate reductase, seedling isozyme [fragaria vesca subsp. vesca]_XP_004303012.1	TSVPDVYAVGDVATFPLK	2y3	940.0 / 357.3	32.22
Redox	F1-5	White	Monodehydr reductase; AltName:_Q43497.SVDEYDYLPYFYSR.2y8	Monodehydr reductase. AltName:_Q43497	SVDEYDYLPYFYSR	2y8	908.9 / 1108.6	34.82
Redox	F1-5	White	Monodehydr reductase; AltName:_Q43497.SVDEYDYLPYFYSR.2y9	Monodehydr reductase. AltName:_Q43497	SVDEYDYLPYFYSR	2y9	908.9 / 1223.6	34.94
Redox	F1-5	White	Monodehydr reductase; AltName:_Q43497.SVDEYDYLPYFYSR.2y6	Monodehydr reductase. AltName:_Q43497	SVDEYDYLPYFYSR	2y6	908.9 / 832.4	34.82
Redox	F1-5	White	Monodehydr reductase; AltName:_Q43497.SVDEYDYLPYFYSR.2y7	Monodehydr reductase. AltName:_Q43497	SVDEYDYLPYFYSR	2y7	908.9 / 945.5	34.94
Redox	F1-5	White	dehydoasco reductase, bucharica]__CAQ63270.SKDPSDGSEQALLNELK.2y9	dehydoasco reductase. bucharica]__CAQ63270	SKDPSDGSEQALLNELK	2y9	916.0 / 1057.6	22.98
Redox	F1-5	White	dehydoasco reductase, bucharica]__CAQ63270.SKDPSDGSEQALLNELK.2y10	dehydoasco reductase. bucharica]__CAQ63270	SKDPSDGSEQALLNELK	2y10	916.0 / 1144.6	37.05
Redox	F1-5	White	dehydoasco reductase, bucharica]__CAQ63270.SKDPSDGSEQALLNELK.2y8	dehydoasco reductase. bucharica]__CAQ63270	SKDPSDGSEQALLNELK	2y8	916.0 / 928.5	37.15
Redox	F1-5	White	dehydoasco reductase, bucharica]__CAQ63270.SKDPSDGSEQALLNELK.3y7	dehydoasco reductase. bucharica]__CAQ63270	SKDPSDGSEQALLNELK_3	3y7	611.0 / 800.5	16.93
Redox	F1-5	White	dehydoasco reductase, bucharica]__CAQ63270.SKDPSDGSEQALLNELK.3y6	dehydoasco reductase. bucharica]__CAQ63270	SKDPSDGSEQALLNELK_3	3y6	611.0 / 729.5	12.56
Redox	F1-5	White	dehydoasco reductase, bucharica]__CAQ63270.SKDPSDGSEQALLNELK.3y5	dehydoasco reductase. bucharica]__CAQ63270	SKDPSDGSEQALLNELK_3	3y5	611.0 / 616.4	26.01
Redox	F1-5	White	Mn-superoxide dismutase [Fragaria x ananassa]_ AGI65627.1.LVVETTANQDPLVTK.2y9	Mn-superoxide dismutase [Fragaria x ananassa]_ AGI65627.1	LVVETTANQDPLVTK	2y9	814.5 / 985.5	23.83
Redox	F1-5	White	Mn-superoxide dismutase [Fragaria x ananassa]_ AGI65627.1.LVVETTANQDPLVTK.2y5	Mn-superoxide dismutase [Fragaria x ananassa]_ AGI65627.1	LVVETTANQDPLVTK	2y5	814.5 / 557.4	23.39
Redox	F1-5	White	Mn-superoxide dismutase [Fragaria x ananassa]_ AGI65627.1.LVVETTANQDPLVTK.2y8	Mn-superoxide dismutase [Fragaria x ananassa]_ AGI65627.1	LVVETTANQDPLVTK	2y8	814.5 / 914.5	23.39
Redox	F1-5	White	perdicted: superoxide dismutase [Cu-Zn], choloplastic [Fragaria vesca subsp. Vesca]_XP_004287550.1.ALVVHELEDDLGK.2y3	perdicted: superoxide dismutase [Cu-Zn], choloplastic [Fragaria vesca subsp. Vesca]_XP_004287550.1	ALVVHELEDDLGK	2y3	719.4 / 317.2	27.26
Redox	F1-5	White	perdicted: superoxide dismutase [Cu-Zn], choloplastic [Fragaria vesca subsp. Vesca]_XP_004287550.1.ALVVHELEDDLGK.2y4	perdicted: superoxide dismutase [Cu-Zn], choloplastic [Fragaria vesca subsp. Vesca]_XP_004287550.1	ALVVHELEDDLGK	2y4	719.4 / 432.3	33.96
Redox	F1-5	White	perdicted: superoxide dismutase [Cu-Zn], choloplastic [Fragaria vesca subsp. Vesca]_XP_004287550.1.ALVVHELEDDLGK.2y9	perdicted: superoxide dismutase [Cu-Zn], choloplastic [Fragaria vesca subsp. Vesca]_XP_004287550.1	ALVVHELEDDLGK	2y9	719.4 / 1055.5	25.32
Redox	F1-5	White	catalase [Fragaria x ananassa]_AGI65617.1.TWPEDILPLQPVGR.2y12	catalase [Fragaria x ananassa]_AGI65617.1	TWPEDILPLQPVGR	2y12	810.9 / 1333.8	34.2
Redox	F1-5	White	catalase [Fragaria x ananassa]_AGI65617.1.TWPEDILPLQPVGR.2y7	catalase [Fragaria x ananassa]_AGI65617.1	TWPEDILPLQPVGR	2y7	810.9 / 766.5	34.24
Redox	F1-5	White	catalase [Fragaria x ananassa]_AGI65617.1.TWPEDILPLQPVGR.2y4	catalase [Fragaria x ananassa]_AGI65617.1	TWPEDILPLQPVGR	2y4	810.9 / 428.3	34.2
Redox	F1-5	White	catalase [Fragaria x ananassa]_AGI65617.1.DEEVNYFPSR.2y6	catalase [Fragaria x ananassa]_AGI65617.1	DEEVNYFPSR	2y6	628.3 / 783.4	24.2
Redox	F1-5	White	catalase [Fragaria x ananassa]_AGI65617.1.DEEVNYFPSR.2y7	catalase [Fragaria x ananassa]_AGI65617.1	DEEVNYFPSR	2y7	628.3 / 882.5	23.92
Redox	F1-5	White	catalase [Fragaria x ananassa]_AGI65617.1.DEEVNYFPSR.2y5	catalase [Fragaria x ananassa]_AGI65617.1	DEEVNYFPSR	2y5	628.3 / 669.3	24
Redox	F1-5	White	catalase [Fragaria x ananassa]_AGI65617.1.DEEVNYFPSR.2y3	catalase [Fragaria x ananassa]_AGI65617.1	DEEVNYFPSR	2y3	628.3 / 359.2	24
Redox	F1-5	White	catalase [Fragaria x ananassa]_AGI65617.1.EGNFDLVGNNFPVFFVR.2y10	catalase [Fragaria x ananassa]_AGI65617.1	EGNFDLVGNNFPVFFVR	2y10	986.0 / 1196.6	37.37
Redox	F1-5	White	catalase [Fragaria x ananassa]_AGI65617.1.EGNFDLVGNNFPVFFVR.2y11	catalase [Fragaria x ananassa]_AGI65617.1	EGNFDLVGNNFPVFFVR	2y11	986.0 / 1295.7	37.27
Redox	F1-5	White	catalase [Fragaria x ananassa]_AGI65617.1.EGNFDLVGNNFPVFFVR.3y7	catalase [Fragaria x ananassa]_AGI65617.1	EGNFDLVGNNFPVFFVR_3	3y7	657.7 / 911.5	37.3
Redox	F1-5	White	catalase [Fragaria x ananassa]_AGI65617.1.EGNFDLVGNNFPVFFVR.3y6	catalase [Fragaria x ananassa]_AGI65617.1	EGNFDLVGNNFPVFFVR_3	3y6	657.7 / 764.5	37.37
Redox	F1-5	White	catalase [Fragaria x ananassa]_AGI65617.1.EGNFDLVGNNFPVFFVR.3y5	catalase [Fragaria x ananassa]_AGI65617.1	EGNFDLVGNNFPVFFVR_3	3y5	657.7 / 667.4	37.3
Redox	F1-5	White	putative thioredoxi arrhiza]__ADA67935.HVPGFIEGADELK.2y8	putative thioredoxi arrhiza]__ADA67935	HVPGFIEGADELK	2y8	706.4 / 874.5	26.6
Redox	F1-5	White	putative thioredoxi arrhiza]__ADA67935.HVPGFIEGADELK.2y9	putative thioredoxi arrhiza]__ADA67935	HVPGFIEGADELK	2y9	706.4 / 1021.5	26.86
Redox	F1-5	White	putative thioredoxi arrhiza]__ADA67935.HVPGFIEGADELK.2y7	putative thioredoxi arrhiza]__ADA67935	HVPGFIEGADELK	2y7	706.4 / 761.4	26.3
Redox	F1-5	White	putative thioredoxi arrhiza]__ADA67935.HVPGFIEGADELK.2y11	putative thioredoxi arrhiza]__ADA67935	HVPGFIEGADELK	2y11	706.4 / 1175.6	26.67
Redox	F1-5	White	predicted; peroxiredoxin-2B, mitochondrial [fragaria vesca subsp. Vesca]_XP_004299990.1.AANVESGGEFTVSSADDILK.3y8	predicted; peroxiredoxin-2B, mitochondrial [fragaria vesca subsp. Vesca]_XP_004299990.1	AANVESGGEFTVSSADDILK_3	3y8	670.7 / 848.4	28.66
Redox	F1-5	White	predicted; peroxiredoxin-2B, mitochondrial [fragaria vesca subsp. Vesca]_XP_004299990.1.AANVESGGEFTVSSADDILK.3y7	predicted; peroxiredoxin-2B, mitochondrial [fragaria vesca subsp. Vesca]_XP_004299990.1	AANVESGGEFTVSSADDILK_3	3y7	670.7 / 761.4	28.47
Redox	F1-5	White	predicted; peroxiredoxin-2B, mitochondrial [fragaria vesca subsp. Vesca]_XP_004299990.1.AANVESGGEFTVSSADDILK.3y6	predicted; peroxiredoxin-2B, mitochondrial [fragaria vesca subsp. Vesca]_XP_004299990.1	AANVESGGEFTVSSADDILK_3	3y6	670.7 / 674.4	28.6
Redox	F1-5	White	predicted; peroxiredoxin-2F, mitochondrial [fragaria vesca subsp. Vesca]_XP_004296922.1.SWDEGVSSK.2y7	predicted; peroxiredoxin-2F, mitochondrial [fragaria vesca subsp. Vesca]_XP_004296922.1	SWDEGVSSK	2y7	497.7 / 721.3	17.41
Redox	F1-5	White	predicted; peroxiredoxin-2F, mitochondrial [fragaria vesca subsp. Vesca]_XP_004296922.1.SWDEGVSSK.2y8	predicted; peroxiredoxin-2F, mitochondrial [fragaria vesca subsp. Vesca]_XP_004296922.1	SWDEGVSSK	2y8	497.7 / 907.4	17.51
Redox	F1-5	White	predicted; peroxiredoxin-2F, mitochondrial [fragaria vesca subsp. Vesca]_XP_004296922.1.SWDEGVSSK.2y6	predicted; peroxiredoxin-2F, mitochondrial [fragaria vesca subsp. Vesca]_XP_004296922.1	SWDEGVSSK	2y6	497.7 / 606.3	17.2
Redox	F1-5	White	predicted; peroxiredoxin-2F, mitochondrial [fragaria vesca subsp. Vesca]_XP_004296922.1.VLNVEEAPSDFK.2y8	predicted; peroxiredoxin-2F, mitochondrial [fragaria vesca subsp. Vesca]_XP_004296922.1	VLNVEEAPSDFK	2y8	674.3 / 922.4	24.2
Redox	F1-5	White	predicted; peroxiredoxin-2F, mitochondrial [fragaria vesca subsp. Vesca]_XP_004296922.1.VLNVEEAPSDFK.2y9	predicted; peroxiredoxin-2F, mitochondrial [fragaria vesca subsp. Vesca]_XP_004296922.1	VLNVEEAPSDFK	2y9	674.3 / 1021.5	24.2
Redox	F1-5	White	predicted; peroxiredoxin-2F, mitochondrial [fragaria vesca subsp. Vesca]_XP_004296922.1.VLNVEEAPSDFK.2y7	predicted; peroxiredoxin-2F, mitochondrial [fragaria vesca subsp. Vesca]_XP_004296922.1	VLNVEEAPSDFK	2y7	674.3 / 793.4	24.06
Redox	F1-5	White	1-Cys peroxiredo ananassa]__AAV33451.IATPANWKPGDDVVISPTVSQEEAQK.3y10	1-Cys peroxiredo ananassa]__AAV33451	IATPANWKPGDDVVISPTVSQEEAQK_3	3y10	927.5 / 1116.6	26.1
Redox	F1-5	White	1-Cys peroxiredo ananassa]__AAV33451.IATPANWKPGDDVVISPTVSQEEAQK.3y11	1-Cys peroxiredo ananassa]__AAV33451	IATPANWKPGDDVVISPTVSQEEAQK_3	3y11	927.5 / 1203.6	26.1
Redox	F1-5	White	1-Cys peroxiredo ananassa]__AAV33451.IATPANWKPGDDVVISPTVSQEEAQK.3y12	1-Cys peroxiredo ananassa]__AAV33451	IATPANWKPGDDVVISPTVSQEEAQK_3	3y12	927.5 / 1316.7	26.1
Redox	F1-5	White	alternativ oxidase thaliana]__NP_188875.ALLEEAENER.2y7	alternativ oxidase thaliana]__NP_188875	ALLEEAENER	2y7	587.3 / 876.4	21.14
Redox	F1-5	White	alternativ oxidase thaliana]__NP_188875.ALLEEAENER.2y5	alternativ oxidase thaliana]__NP_188875	ALLEEAENER	2y5	587.3 / 618.3	21.14
Redox	F1-5	White	alternativ oxidase thaliana]__NP_188875.ALLEEAENER.2y6	alternativ oxidase thaliana]__NP_188875	ALLEEAENER	2y6	587.3 / 747.3	21
Redox	F1-5	White	mitochondr alternativ vinifera]__ACI28866.DIDSGKIENVPAPAIAIDYWR.3y7	mitocHoneoyedr alternativ vinifera]__ACI28866	DIDSGKIENVPAPAIAIDYWR_3	3y7	781.7 / 936.5	26.1
Redox	F1-5	White	mitochondr alternativ vinifera]__ACI28866.DIDSGKIENVPAPAIAIDYWR.3y8	mitocHoneoyedr alternativ vinifera]__ACI28866	DIDSGKIENVPAPAIAIDYWR_3	3y8	781.7 / 1007.5	22.79
Redox	F1-5	White	mitochondr alternativ vinifera]__ACI28866.DIDSGKIENVPAPAIAIDYWR.3y9	mitocHoneoyedr alternativ vinifera]__ACI28866	DIDSGKIENVPAPAIAIDYWR_3	3y9	781.7 / 1104.6	16.75
Redox	F1-5	White	mitochondr alternativ vinifera]__ACI28866.DIDSGKIENVPAPAIAIDYWR.3y11	mitocHoneoyedr alternativ vinifera]__ACI28866	DIDSGKIENVPAPAIAIDYWR_3	3y11	781.7 / 1272.7	23.83
Redox	F1-5	White	aldo/keto reductase ananassa]__AAV28174.EELVTATGPYK.2y4	aldo/keto reductase ananassa]__AAV28174	EELVTATGPYK	2y4	604.3 / 464.3	21.14
Redox	F1-5	White	aldo/keto reductase ananassa]__AAV28174.EELVTATGPYK.2y7	aldo/keto reductase ananassa]__AAV28174	EELVTATGPYK	2y7	604.3 / 737.4	21.14
Redox	F1-5	White	aldo/keto reductase ananassa]__AAV28174.EELVTATGPYK.2y8	aldo/keto reductase ananassa]__AAV28174	EELVTATGPYK	2y8	604.3 / 836.5	21.14
Redox	F1-5	White	aldo/keto reductase ananassa]__AAV28174.TATQIPEVVLESSNGR.2y9	aldo/keto reductase ananassa]__AAV28174	TATQIPEVVLESSNGR	2y9	850.9 / 960.5	26.23
Redox	F1-5	White	aldo/keto reductase ananassa]__AAV28174.TATQIPEVVLESSNGR.2y11	aldo/keto reductase ananassa]__AAV28174	TATQIPEVVLESSNGR	2y11	850.9 / 1186.6	26.32
Redox	F1-5	White	aldo/keto reductase ananassa]__AAV28174.TATQIPEVVLESSNGR.2y8	aldo/keto reductase ananassa]__AAV28174	TATQIPEVVLESSNGR	2y8	850.9 / 861.4	26.32
Redox	F1-5	White	aldo/keto reductase, communis]__XP_002512220.YIGLSEASPDTIR.2y9	aldo/keto reductase. communis]__XP_002512220	YIGLSEASPDTIR	2y9	711.4 / 975.5	24.79
Redox	F1-5	White	aldo/keto reductase, communis]__XP_002512220.YIGLSEASPDTIR.2y7	aldo/keto reductase. communis]__XP_002512220	YIGLSEASPDTIR	2y7	711.4 / 759.4	24.79
Redox	F1-5	White	aldo/keto reductase, communis]__XP_002512220.YIGLSEASPDTIR.2y11	aldo/keto reductase. communis]__XP_002512220	YIGLSEASPDTIR	2y11	711.4 / 1145.6	24.79
Redox	F1-5	White	thioredoxi fold hypogaea]__ABI84254.YTHDLGLELDLSEK.2y9	thioredoxi fold hypogaea]__ABI84254	YTHDLGLELDLSEK	2y9	816.9 / 1003.5	26.45
Redox	F1-5	White	thioredoxi fold hypogaea]__ABI84254.YTHDLGLELDLSEK.2y4	thioredoxi fold hypogaea]__ABI84254	YTHDLGLELDLSEK	2y4	816.9 / 476.3	26.54
Redox	F1-5	White	thioredoxi fold hypogaea]__ABI84254.YTHDLGLELDLSEK.2b4	thioredoxi fold hypogaea]__ABI84254	YTHDLGLELDLSEK	2b4	816.9 / 517.2	26.45
Redox	F1-5	White	lactoylglu lyase hirsutum]__ACJ11750.TVLVDNEDFLKELK.2y10	lactoylglu lyase hirsutum]__ACJ11750	TVLVDNEDFLKELK	2y10	832.0 / 1250.6	32.43
Redox	F1-5	White	lactoylglu lyase hirsutum]__ACJ11750.TVLVDNEDFLKELK.2y5	lactoylglu lyase hirsutum]__ACJ11750	TVLVDNEDFLKELK	2y5	832.0 / 630.4	32.43
Redox	F1-5	White	lactoylglu lyase hirsutum]__ACJ11750.TVLVDNEDFLKELK.2y4	lactoylglu lyase hirsutum]__ACJ11750	TVLVDNEDFLKELK	2y4	832.0 / 517.3	32.43
Redox	F1-5	White	cytosolic ascorbate annuum]__AAY21068.SGFEGPWTTNPLIFDNSYFK.3y10	cytosolic ascorbate annuum]__AAY21068	SGFEGPWTTNPLIFDNSYFK_3	3y10	774.0 / 1243.6	29.82
Redox	F1-5	White	cytosolic ascorbate annuum]__AAY21068.SGFEGPWTTNPLIFDNSYFK.3y7	cytosolic ascorbate annuum]__AAY21068	SGFEGPWTTNPLIFDNSYFK_3	3y7	774.0 / 920.4	21.68
Redox	F1-5	White	cytosolic ascorbate annuum]__AAY21068.SGFEGPWTTNPLIFDNSYFK.3y9	cytosolic ascorbate annuum]__AAY21068	SGFEGPWTTNPLIFDNSYFK_3	3y9	774.0 / 1146.6	33.53
Redox	F1-5	White	cytosolic ascorbate annuum]__AAY21068.SGFEGPWTTNPLIFDNSYFK.3y8	cytosolic ascorbate annuum]__AAY21068	SGFEGPWTTNPLIFDNSYFK_3	3y8	774.0 / 1033.5	25.82
Redox	F1-5	Pink	LYATVDLER heavy y7	Standard 2	LYATVDLER	2y7	543.7 / 810.4	23.61
Redox	F1-5	Pink	LYATVDLER heavy y6	Standard 2	LYATVDLER	2y6	543.7 / 739.4	23.73
Redox	F1-5	Pink	LYATVDLER heavy y3	Standard 2	LYATVDLER	2y3	543.7 / 424.3	23.73
Redox	F1-5	Pink	SGGDITIGELLK heavy y7	Standard 1	SGGDITIGELLK	2y7	605.8 / 781.5	29.82
Redox	F1-5	Pink	SGGDITIGELLK heavy y6	Standard 1	SGGDITIGELLK	2y6	605.8 / 680.4	29.82
Redox	F1-5	Pink	SGGDITIGELLK heavy y5	Standard 1	SGGDITIGELLK	2y7	605.8 / 567.4	29.82
Redox	F1-5	Pink	Ascorbate peroxidase [fragaria x ananassa] _ BAG38688.1.EGLLQLPTDK.2y6	Ascorbate peroxidase [fragaria x ananassa] _ BAG38688.1	EGLLQLPTDK	2y5	557.3 / 701.4	26.76
Redox	F1-5	Pink	Ascorbate peroxidase [fragaria x ananassa] _ BAG38688.1.EGLLQLPTDK.2y7	Ascorbate peroxidase [fragaria x ananassa] _ BAG38688.1	EGLLQLPTDK	2y7	557.3 / 814.5	26.95
Redox	F1-5	Pink	Ascorbate peroxidase [fragaria x ananassa] _ BAG38688.1.EGLLQLPTDK.2y4	Ascorbate peroxidase [fragaria x ananassa] _ BAG38688.1	EGLLQLPTDK	2y4	557.3 / 460.2	26.9
Redox	F1-5	Pink	Ascorbate peroxidase [fragaria x ananassa] _ BAG38688.1.EGLLQLPTDK.2y5	Ascorbate peroxidase [fragaria x ananassa] _ BAG38688.1	EGLLQLPTDK	2y5	557.3 / 573.3	26.86
Redox	F1-5	Pink	APX [Fragaria x ananassa]__AAD41404.YAADEDAFFADYALAHQR.3y10	APX [Fragaria x ananassa]__AAD41404	YAADEDAFFADYALAHQR_3	3y10	692.0 / 1191.6	28.91
Redox	F1-5	Pink	APX [Fragaria x ananassa]__AAD41404.YAADEDAFFADYALAHQR.3y8	APX [Fragaria x ananassa]__AAD41404	YAADEDAFFADYALAHQR_3	3y8	692.0 / 973.5	28.91
Redox	F1-5	Pink	APX [Fragaria x ananassa]__AAD41404.YAADEDAFFADYALAHQR.3y9	APX [Fragaria x ananassa]__AAD41404	YAADEDAFFADYALAHQR_3	3y9	692.0 / 1044.5	29
Redox	F1-5	Pink	putative ascorbate [Atropa_CAC40745.AIDEYDYLPYFYSR.2y6	putative ascorbate [Atropa_CAC40745	AIDEYDYLPYFYSR	2y6	907.9 / 832.4	34.94
Redox	F1-5	Pink	putative ascorbate [Atropa_CAC40745.AIDEYDYLPYFYSR.2y8	putative ascorbate [Atropa_CAC40745	AIDEYDYLPYFYSR	2y8	907.9 / 1108.6	35.04
Redox	F1-5	Pink	putative ascorbate [Atropa_CAC40745.AIDEYDYLPYFYSR.2y7	putative ascorbate [Atropa_CAC40745	AIDEYDYLPYFYSR	2y7	907.9 / 945.5	34.94
Redox	F1-5	Pink	Predicted: glutathione reductase, cytosolic [fragaria vesca subsp. Vesca]_XP_004296631.1.IVGPNEVEVTQLDGTK.2y9	Predicted: glutathione reductase, cytosolic [fragaria vesca subsp. Vesca]_XP_004296631.1	IVGPNEVEVTQLDGTK	2y9	850.0 / 990.5	25.23
Redox	F1-5	Pink	Predicted: glutathione reductase, cytosolic [fragaria vesca subsp. Vesca]_XP_004296631.1.IVGPNEVEVTQLDGTK.2y8	Predicted: glutathione reductase, cytosolic [fragaria vesca subsp. Vesca]_XP_004296631.1	IVGPNEVEVTQLDGTK	2y8	850.0 / 861.5	25.23
Redox	F1-5	Pink	Predicted: glutathione reductase, cytosolic [fragaria vesca subsp. Vesca]_XP_004296631.1.IVGPNEVEVTQLDGTK.2y7	Predicted: glutathione reductase, cytosolic [fragaria vesca subsp. Vesca]_XP_004296631.1	IVGPNEVEVTQLDGTK	2y7	850.0 / 762.4	25.23
Redox	F1-5	Pink	Predicted: glutathione reductase, cytosolic [fragaria vesca subsp. Vesca]_XP_004296631.1.LNLEAVGVEVDK.2y8	Predicted: glutathione reductase, cytosolic [fragaria vesca subsp. Vesca]_XP_004296631.1	LNLEAVGVEVDK	2y8	643.3 / 816.5	17.6
Redox	F1-5	Pink	Predicted: glutathione reductase, cytosolic [fragaria vesca subsp. Vesca]_XP_004296631.1.LNLEAVGVEVDK.2y7	Predicted: glutathione reductase, cytosolic [fragaria vesca subsp. Vesca]_XP_004296631.1	LNLEAVGVEVDK	2y7	643.3 / 745.4	17.73
Redox	F1-5	Pink	Predicted: glutathione reductase, cytosolic [fragaria vesca subsp. Vesca]_XP_004296631.1.LNLEAVGVEVDK.2y6	Predicted: glutathione reductase, cytosolic [fragaria vesca subsp. Vesca]_XP_004296631.1	LNLEAVGVEVDK	2y6	643.3 / 646.3	17.6
Redox	F1-5	Pink	glutathione peroxidase 6 [Fragaria x ananassa]_AGI65625.1.GNDVDLSTYK.2y8	glutathione peroxidase 6 [Fragaria x ananassa]_AGI65625.1	GNDVDLSTYK	2y8	556.3 / 940.5	20.13
Redox	F1-5	Pink	glutathione peroxidase 6 [Fragaria x ananassa]_AGI65625.1.GNDVDLSTYK.2y6	glutathione peroxidase 6 [Fragaria x ananassa]_AGI65625.1	GNDVDLSTYK	2y6	556.3 / 726.4	20.13
Redox	F1-5	Pink	glutathione peroxidase 6 [Fragaria x ananassa]_AGI65625.1.GNDVDLSTYK.2y5	glutathione peroxidase 6 [Fragaria x ananassa]_AGI65625.1	GNDVDLSTYK	2y5	556.3 / 611.3	20.22
Redox	F1-5	Pink	glutathion S-transfer sativum]__BAC81649.LAAWIEELNK.2y5	glutathion S-transfer sativum]__BAC81649	LAAWIEELNK	2y5	593.8 / 632.3	29
Redox	F1-5	Pink	glutathion S-transfer sativum]__BAC81649.LAAWIEELNK.2y6	glutathion S-transfer sativum]__BAC81649	LAAWIEELNK	2y6	593.8 / 745.4	29
Redox	F1-5	Pink	glutathion S-transfer sativum]__BAC81649.LAAWIEELNK.2y8	glutathion S-transfer sativum]__BAC81649	LAAWIEELNK	2y8	593.8 / 1002.5	29
Redox	F1-5	Pink	predicted: monodehydroascorbate reductase, seedling isozyme [fragaria vesca subsp. vesca]_XP_004303012.1.TSVPDVYAVGDVATFPLK.2y12	predicted: monodehydroascorbate reductase, seedling isozyme [fragaria vesca subsp. vesca]_XP_004303012.1	TSVPDVYAVGDVATFPLK	2y12	940.0 / 1280.7	32.31
Redox	F1-5	Pink	predicted: monodehydroascorbate reductase, seedling isozyme [fragaria vesca subsp. vesca]_XP_004303012.1.TSVPDVYAVGDVATFPLK.2y9	predicted: monodehydroascorbate reductase, seedling isozyme [fragaria vesca subsp. vesca]_XP_004303012.1	TSVPDVYAVGDVATFPLK	2y9	940.0 / 947.5	32.22
Redox	F1-5	Pink	predicted: monodehydroascorbate reductase, seedling isozyme [fragaria vesca subsp. vesca]_XP_004303012.1.TSVPDVYAVGDVATFPLK.2y3	predicted: monodehydroascorbate reductase, seedling isozyme [fragaria vesca subsp. vesca]_XP_004303012.1	TSVPDVYAVGDVATFPLK	2y3	940.0 / 357.3	32.22
Redox	F1-5	Pink	Monodehydr reductase; AltName:_Q43497.SVDEYDYLPYFYSR.2y8	Monodehydr reductase. AltName:_Q43497	SVDEYDYLPYFYSR	2y8	908.9 / 1108.6	34.82
Redox	F1-5	Pink	Monodehydr reductase; AltName:_Q43497.SVDEYDYLPYFYSR.2y9	Monodehydr reductase. AltName:_Q43497	SVDEYDYLPYFYSR	2y9	908.9 / 1223.6	34.94
Redox	F1-5	Pink	Monodehydr reductase; AltName:_Q43497.SVDEYDYLPYFYSR.2y6	Monodehydr reductase. AltName:_Q43497	SVDEYDYLPYFYSR	2y6	908.9 / 832.4	34.82
Redox	F1-5	Pink	Monodehydr reductase; AltName:_Q43497.SVDEYDYLPYFYSR.2y7	Monodehydr reductase. AltName:_Q43497	SVDEYDYLPYFYSR	2y7	908.9 / 945.5	34.94
Redox	F1-5	Pink	dehydoasco reductase, bucharica]__CAQ63270.SKDPSDGSEQALLNELK.2y9	dehydoasco reductase. bucharica]__CAQ63270	SKDPSDGSEQALLNELK	2y9	916.0 / 1057.6	22.98
Redox	F1-5	Pink	dehydoasco reductase, bucharica]__CAQ63270.SKDPSDGSEQALLNELK.2y10	dehydoasco reductase. bucharica]__CAQ63270	SKDPSDGSEQALLNELK	2y10	916.0 / 1144.6	37.05
Redox	F1-5	Pink	dehydoasco reductase, bucharica]__CAQ63270.SKDPSDGSEQALLNELK.2y8	dehydoasco reductase. bucharica]__CAQ63270	SKDPSDGSEQALLNELK	2y8	916.0 / 928.5	37.15
Redox	F1-5	Pink	dehydoasco reductase, bucharica]__CAQ63270.SKDPSDGSEQALLNELK.3y7	dehydoasco reductase. bucharica]__CAQ63270	SKDPSDGSEQALLNELK_3	3y7	611.0 / 800.5	16.93
Redox	F1-5	Pink	dehydoasco reductase, bucharica]__CAQ63270.SKDPSDGSEQALLNELK.3y6	dehydoasco reductase. bucharica]__CAQ63270	SKDPSDGSEQALLNELK_3	3y6	611.0 / 729.5	12.56
Redox	F1-5	Pink	dehydoasco reductase, bucharica]__CAQ63270.SKDPSDGSEQALLNELK.3y5	dehydoasco reductase. bucharica]__CAQ63270	SKDPSDGSEQALLNELK_3	3y5	611.0 / 616.4	26.01
Redox	F1-5	Pink	Mn-superoxide dismutase [Fragaria x ananassa]_ AGI65627.1.LVVETTANQDPLVTK.2y9	Mn-superoxide dismutase [Fragaria x ananassa]_ AGI65627.1	LVVETTANQDPLVTK	2y9	814.5 / 985.5	23.83
Redox	F1-5	Pink	Mn-superoxide dismutase [Fragaria x ananassa]_ AGI65627.1.LVVETTANQDPLVTK.2y5	Mn-superoxide dismutase [Fragaria x ananassa]_ AGI65627.1	LVVETTANQDPLVTK	2y5	814.5 / 557.4	23.39
Redox	F1-5	Pink	Mn-superoxide dismutase [Fragaria x ananassa]_ AGI65627.1.LVVETTANQDPLVTK.2y8	Mn-superoxide dismutase [Fragaria x ananassa]_ AGI65627.1	LVVETTANQDPLVTK	2y8	814.5 / 914.5	23.39
Redox	F1-5	Pink	perdicted: superoxide dismutase [Cu-Zn], choloplastic [Fragaria vesca subsp. Vesca]_XP_004287550.1.ALVVHELEDDLGK.2y3	perdicted: superoxide dismutase [Cu-Zn], choloplastic [Fragaria vesca subsp. Vesca]_XP_004287550.1	ALVVHELEDDLGK	2y3	719.4 / 317.2	27.26
Redox	F1-5	Pink	perdicted: superoxide dismutase [Cu-Zn], choloplastic [Fragaria vesca subsp. Vesca]_XP_004287550.1.ALVVHELEDDLGK.2y4	perdicted: superoxide dismutase [Cu-Zn], choloplastic [Fragaria vesca subsp. Vesca]_XP_004287550.1	ALVVHELEDDLGK	2y4	719.4 / 432.3	33.96
Redox	F1-5	Pink	perdicted: superoxide dismutase [Cu-Zn], choloplastic [Fragaria vesca subsp. Vesca]_XP_004287550.1.ALVVHELEDDLGK.2y9	perdicted: superoxide dismutase [Cu-Zn], choloplastic [Fragaria vesca subsp. Vesca]_XP_004287550.1	ALVVHELEDDLGK	2y9	719.4 / 1055.5	25.32
Redox	F1-5	Pink	catalase [Fragaria x ananassa]_AGI65617.1.TWPEDILPLQPVGR.2y12	catalase [Fragaria x ananassa]_AGI65617.1	TWPEDILPLQPVGR	2y12	810.9 / 1333.8	34.69
Redox	F1-5	Pink	catalase [Fragaria x ananassa]_AGI65617.1.TWPEDILPLQPVGR.2y7	catalase [Fragaria x ananassa]_AGI65617.1	TWPEDILPLQPVGR	2y7	810.9 / 766.5	34.24
Redox	F1-5	Pink	catalase [Fragaria x ananassa]_AGI65617.1.TWPEDILPLQPVGR.2y4	catalase [Fragaria x ananassa]_AGI65617.1	TWPEDILPLQPVGR	2y4	810.9 / 428.3	34.2
Redox	F1-5	Pink	catalase [Fragaria x ananassa]_AGI65617.1.DEEVNYFPSR.2y6	catalase [Fragaria x ananassa]_AGI65617.1	DEEVNYFPSR	2y6	628.3 / 783.4	23.92
Redox	F1-5	Pink	catalase [Fragaria x ananassa]_AGI65617.1.DEEVNYFPSR.2y7	catalase [Fragaria x ananassa]_AGI65617.1	DEEVNYFPSR	2y7	628.3 / 882.5	24.2
Redox	F1-5	Pink	catalase [Fragaria x ananassa]_AGI65617.1.DEEVNYFPSR.2y5	catalase [Fragaria x ananassa]_AGI65617.1	DEEVNYFPSR	2y5	628.3 / 669.3	24
Redox	F1-5	Pink	catalase [Fragaria x ananassa]_AGI65617.1.DEEVNYFPSR.2y3	catalase [Fragaria x ananassa]_AGI65617.1	DEEVNYFPSR	2y3	628.3 / 359.2	24
Redox	F1-5	Pink	catalase [Fragaria x ananassa]_AGI65617.1.EGNFDLVGNNFPVFFVR.2y10	catalase [Fragaria x ananassa]_AGI65617.1	EGNFDLVGNNFPVFFVR	2y10	986.0 / 1196.6	37.37
Redox	F1-5	Pink	catalase [Fragaria x ananassa]_AGI65617.1.EGNFDLVGNNFPVFFVR.2y11	catalase [Fragaria x ananassa]_AGI65617.1	EGNFDLVGNNFPVFFVR	2y11	986.0 / 1295.7	37.27
Redox	F1-5	Pink	catalase [Fragaria x ananassa]_AGI65617.1.EGNFDLVGNNFPVFFVR.3y7	catalase [Fragaria x ananassa]_AGI65617.1	EGNFDLVGNNFPVFFVR_3	3y7	657.7 / 911.5	37.3
Redox	F1-5	Pink	catalase [Fragaria x ananassa]_AGI65617.1.EGNFDLVGNNFPVFFVR.3y6	catalase [Fragaria x ananassa]_AGI65617.1	EGNFDLVGNNFPVFFVR_3	3y6	657.7 / 764.5	37.37
Redox	F1-5	Pink	catalase [Fragaria x ananassa]_AGI65617.1.EGNFDLVGNNFPVFFVR.3y5	catalase [Fragaria x ananassa]_AGI65617.1	EGNFDLVGNNFPVFFVR_3	3y5	657.7 / 667.4	37.3
Redox	F1-5	Pink	putative thioredoxi arrhiza]__ADA67935.HVPGFIEGADELK.2y8	putative thioredoxi arrhiza]__ADA67935	HVPGFIEGADELK	2y8	706.4 / 874.5	26.6
Redox	F1-5	Pink	putative thioredoxi arrhiza]__ADA67935.HVPGFIEGADELK.2y9	putative thioredoxi arrhiza]__ADA67935	HVPGFIEGADELK	2y9	706.4 / 1021.5	26.86
Redox	F1-5	Pink	putative thioredoxi arrhiza]__ADA67935.HVPGFIEGADELK.2y7	putative thioredoxi arrhiza]__ADA67935	HVPGFIEGADELK	2y7	706.4 / 761.4	26.3
Redox	F1-5	Pink	putative thioredoxi arrhiza]__ADA67935.HVPGFIEGADELK.2y11	putative thioredoxi arrhiza]__ADA67935	HVPGFIEGADELK	2y11	706.4 / 1175.6	26.67
Redox	F1-5	Pink	predicted; peroxiredoxin-2B, mitochondrial [fragaria vesca subsp. Vesca]_XP_004299990.1.AANVESGGEFTVSSADDILK.3y8	predicted; peroxiredoxin-2B, mitochondrial [fragaria vesca subsp. Vesca]_XP_004299990.1	AANVESGGEFTVSSADDILK_3	3y8	670.7 / 848.4	28.66
Redox	F1-5	Pink	predicted; peroxiredoxin-2B, mitochondrial [fragaria vesca subsp. Vesca]_XP_004299990.1.AANVESGGEFTVSSADDILK.3y7	predicted; peroxiredoxin-2B, mitochondrial [fragaria vesca subsp. Vesca]_XP_004299990.1	AANVESGGEFTVSSADDILK_3	3y7	670.7 / 761.4	28.47
Redox	F1-5	Pink	predicted; peroxiredoxin-2B, mitochondrial [fragaria vesca subsp. Vesca]_XP_004299990.1.AANVESGGEFTVSSADDILK.3y6	predicted; peroxiredoxin-2B, mitochondrial [fragaria vesca subsp. Vesca]_XP_004299990.1	AANVESGGEFTVSSADDILK_3	3y6	670.7 / 674.4	28.6
Redox	F1-5	Pink	predicted; peroxiredoxin-2F, mitochondrial [fragaria vesca subsp. Vesca]_XP_004296922.1.SWDEGVSSK.2y7	predicted; peroxiredoxin-2F, mitochondrial [fragaria vesca subsp. Vesca]_XP_004296922.1	SWDEGVSSK	2y7	497.7 / 721.3	17.41
Redox	F1-5	Pink	predicted; peroxiredoxin-2F, mitochondrial [fragaria vesca subsp. Vesca]_XP_004296922.1.SWDEGVSSK.2y8	predicted; peroxiredoxin-2F, mitochondrial [fragaria vesca subsp. Vesca]_XP_004296922.1	SWDEGVSSK	2y8	497.7 / 907.4	17.51
Redox	F1-5	Pink	predicted; peroxiredoxin-2F, mitochondrial [fragaria vesca subsp. Vesca]_XP_004296922.1.SWDEGVSSK.2y6	predicted; peroxiredoxin-2F, mitochondrial [fragaria vesca subsp. Vesca]_XP_004296922.1	SWDEGVSSK	2y6	497.7 / 606.3	17.2
Redox	F1-5	Pink	predicted; peroxiredoxin-2F, mitochondrial [fragaria vesca subsp. Vesca]_XP_004296922.1.VLNVEEAPSDFK.2y8	predicted; peroxiredoxin-2F, mitochondrial [fragaria vesca subsp. Vesca]_XP_004296922.1	VLNVEEAPSDFK	2y8	674.3 / 922.4	24.2
Redox	F1-5	Pink	predicted; peroxiredoxin-2F, mitochondrial [fragaria vesca subsp. Vesca]_XP_004296922.1.VLNVEEAPSDFK.2y9	predicted; peroxiredoxin-2F, mitochondrial [fragaria vesca subsp. Vesca]_XP_004296922.1	VLNVEEAPSDFK	2y9	674.3 / 1021.5	24.2
Redox	F1-5	Pink	predicted; peroxiredoxin-2F, mitochondrial [fragaria vesca subsp. Vesca]_XP_004296922.1.VLNVEEAPSDFK.2y7	predicted; peroxiredoxin-2F, mitochondrial [fragaria vesca subsp. Vesca]_XP_004296922.1	VLNVEEAPSDFK	2y7	674.3 / 793.4	24.06
Redox	F1-5	Pink	1-Cys peroxiredo ananassa]__AAV33451.IATPANWKPGDDVVISPTVSQEEAQK.3y10	1-Cys peroxiredo ananassa]__AAV33451	IATPANWKPGDDVVISPTVSQEEAQK_3	3y10	927.5 / 1116.6	26.1
Redox	F1-5	Pink	1-Cys peroxiredo ananassa]__AAV33451.IATPANWKPGDDVVISPTVSQEEAQK.3y11	1-Cys peroxiredo ananassa]__AAV33451	IATPANWKPGDDVVISPTVSQEEAQK_3	3y11	927.5 / 1203.6	26.1
Redox	F1-5	Pink	1-Cys peroxiredo ananassa]__AAV33451.IATPANWKPGDDVVISPTVSQEEAQK.3y12	1-Cys peroxiredo ananassa]__AAV33451	IATPANWKPGDDVVISPTVSQEEAQK_3	3y12	927.5 / 1316.7	26.1
Redox	F1-5	Pink	alternativ oxidase thaliana]__NP_188875.ALLEEAENER.2y7	alternativ oxidase thaliana]__NP_188875	ALLEEAENER	2y7	587.3 / 876.4	21.14
Redox	F1-5	Pink	alternativ oxidase thaliana]__NP_188875.ALLEEAENER.2y5	alternativ oxidase thaliana]__NP_188875	ALLEEAENER	2y5	587.3 / 618.3	21.14
Redox	F1-5	Pink	alternativ oxidase thaliana]__NP_188875.ALLEEAENER.2y6	alternativ oxidase thaliana]__NP_188875	ALLEEAENER	2y6	587.3 / 747.3	21
Redox	F1-5	Pink	mitochondr alternativ vinifera]__ACI28866.DIDSGKIENVPAPAIAIDYWR.3y7	mitocHoneoyedr alternativ vinifera]__ACI28866	DIDSGKIENVPAPAIAIDYWR_3	3y7	781.7 / 936.5	26.1
Redox	F1-5	Pink	mitochondr alternativ vinifera]__ACI28866.DIDSGKIENVPAPAIAIDYWR.3y8	mitocHoneoyedr alternativ vinifera]__ACI28866	DIDSGKIENVPAPAIAIDYWR_3	3y8	781.7 / 1007.5	22.79
Redox	F1-5	Pink	mitochondr alternativ vinifera]__ACI28866.DIDSGKIENVPAPAIAIDYWR.3y9	mitocHoneoyedr alternativ vinifera]__ACI28866	DIDSGKIENVPAPAIAIDYWR_3	3y9	781.7 / 1104.6	16.75
Redox	F1-5	Pink	mitochondr alternativ vinifera]__ACI28866.DIDSGKIENVPAPAIAIDYWR.3y11	mitocHoneoyedr alternativ vinifera]__ACI28866	DIDSGKIENVPAPAIAIDYWR_3	3y11	781.7 / 1272.7	23.83
Redox	F1-5	Pink	aldo/keto reductase ananassa]__AAV28174.EELVTATGPYK.2y4	aldo/keto reductase ananassa]__AAV28174	EELVTATGPYK	2y4	604.3 / 464.3	21.14
Redox	F1-5	Pink	aldo/keto reductase ananassa]__AAV28174.EELVTATGPYK.2y7	aldo/keto reductase ananassa]__AAV28174	EELVTATGPYK	2y7	604.3 / 737.4	21.14
Redox	F1-5	Pink	aldo/keto reductase ananassa]__AAV28174.EELVTATGPYK.2y8	aldo/keto reductase ananassa]__AAV28174	EELVTATGPYK	2y8	604.3 / 836.5	21.14
Redox	F1-5	Pink	aldo/keto reductase ananassa]__AAV28174.TATQIPEVVLESSNGR.2y9	aldo/keto reductase ananassa]__AAV28174	TATQIPEVVLESSNGR	2y9	850.9 / 960.5	26.23
Redox	F1-5	Pink	aldo/keto reductase ananassa]__AAV28174.TATQIPEVVLESSNGR.2y11	aldo/keto reductase ananassa]__AAV28174	TATQIPEVVLESSNGR	2y11	850.9 / 1186.6	26.32
Redox	F1-5	Pink	aldo/keto reductase ananassa]__AAV28174.TATQIPEVVLESSNGR.2y8	aldo/keto reductase ananassa]__AAV28174	TATQIPEVVLESSNGR	2y8	850.9 / 861.4	26.32
Redox	F1-5	Pink	aldo/keto reductase, communis]__XP_002512220.YIGLSEASPDTIR.2y9	aldo/keto reductase. communis]__XP_002512220	YIGLSEASPDTIR	2y9	711.4 / 975.5	24.79
Redox	F1-5	Pink	aldo/keto reductase, communis]__XP_002512220.YIGLSEASPDTIR.2y7	aldo/keto reductase. communis]__XP_002512220	YIGLSEASPDTIR	2y7	711.4 / 759.4	24.79
Redox	F1-5	Pink	aldo/keto reductase, communis]__XP_002512220.YIGLSEASPDTIR.2y11	aldo/keto reductase. communis]__XP_002512220	YIGLSEASPDTIR	2y11	711.4 / 1145.6	24.79
Redox	F1-5	Pink	thioredoxi fold hypogaea]__ABI84254.YTHDLGLELDLSEK.2y9	thioredoxi fold hypogaea]__ABI84254	YTHDLGLELDLSEK	2y9	816.9 / 1003.5	26.45
Redox	F1-5	Pink	thioredoxi fold hypogaea]__ABI84254.YTHDLGLELDLSEK.2y4	thioredoxi fold hypogaea]__ABI84254	YTHDLGLELDLSEK	2y4	816.9 / 476.3	26.54
Redox	F1-5	Pink	thioredoxi fold hypogaea]__ABI84254.YTHDLGLELDLSEK.2b4	thioredoxi fold hypogaea]__ABI84254	YTHDLGLELDLSEK	2b4	816.9 / 517.2	26.45
Redox	F1-5	Pink	lactoylglu lyase hirsutum]__ACJ11750.TVLVDNEDFLKELK.2y10	lactoylglu lyase hirsutum]__ACJ11750	TVLVDNEDFLKELK	2y10	832.0 / 1250.6	32.43
Redox	F1-5	Pink	lactoylglu lyase hirsutum]__ACJ11750.TVLVDNEDFLKELK.2y5	lactoylglu lyase hirsutum]__ACJ11750	TVLVDNEDFLKELK	2y5	832.0 / 630.4	32.43
Redox	F1-5	Pink	lactoylglu lyase hirsutum]__ACJ11750.TVLVDNEDFLKELK.2y4	lactoylglu lyase hirsutum]__ACJ11750	TVLVDNEDFLKELK	2y4	832.0 / 517.3	32.43
Redox	F1-5	Pink	cytosolic ascorbate annuum]__AAY21068.SGFEGPWTTNPLIFDNSYFK.3y10	cytosolic ascorbate annuum]__AAY21068	SGFEGPWTTNPLIFDNSYFK_3	3y10	774.0 / 1243.6	29.82
Redox	F1-5	Pink	cytosolic ascorbate annuum]__AAY21068.SGFEGPWTTNPLIFDNSYFK.3y7	cytosolic ascorbate annuum]__AAY21068	SGFEGPWTTNPLIFDNSYFK_3	3y7	774.0 / 920.4	21.68
Redox	F1-5	Pink	cytosolic ascorbate annuum]__AAY21068.SGFEGPWTTNPLIFDNSYFK.3y9	cytosolic ascorbate annuum]__AAY21068	SGFEGPWTTNPLIFDNSYFK_3	3y9	774.0 / 1146.6	33.53
Redox	F1-5	Pink	cytosolic ascorbate annuum]__AAY21068.SGFEGPWTTNPLIFDNSYFK.3y8	cytosolic ascorbate annuum]__AAY21068	SGFEGPWTTNPLIFDNSYFK_3	3y8	774.0 / 1033.5	25.82
Redox	F1-5	Pink	LYATVDLER heavy y7	Standard 2	LYATVDLER	2y7	543.7 / 810.4	23.61
Redox	F1-5	Pink	LYATVDLER heavy y6	Standard 2	LYATVDLER	2y6	543.7 / 739.4	23.73
Redox	F1-5	Pink	LYATVDLER heavy y3	Standard 2	LYATVDLER	2y3	543.7 / 424.3	23.73
Redox	F1-5	Pink	SGGDITIGELLK heavy y7	Standard 1	SGGDITIGELLK	2y7	605.8 / 781.5	29.82
Redox	F1-5	Pink	SGGDITIGELLK heavy y6	Standard 1	SGGDITIGELLK	2y6	605.8 / 680.4	29.82
Redox	F1-5	Pink	SGGDITIGELLK heavy y5	Standard 1	SGGDITIGELLK	2y7	605.8 / 567.4	29.82
Redox	F1-5	Pink	Ascorbate peroxidase [fragaria x ananassa] _ BAG38688.1.EGLLQLPTDK.2y6	Ascorbate peroxidase [fragaria x ananassa] _ BAG38688.1	EGLLQLPTDK	2y5	557.3 / 701.4	26.76
Redox	F1-5	Pink	Ascorbate peroxidase [fragaria x ananassa] _ BAG38688.1.EGLLQLPTDK.2y7	Ascorbate peroxidase [fragaria x ananassa] _ BAG38688.1	EGLLQLPTDK	2y7	557.3 / 814.5	26.95
Redox	F1-5	Pink	Ascorbate peroxidase [fragaria x ananassa] _ BAG38688.1.EGLLQLPTDK.2y4	Ascorbate peroxidase [fragaria x ananassa] _ BAG38688.1	EGLLQLPTDK	2y4	557.3 / 460.2	26.9
Redox	F1-5	Pink	Ascorbate peroxidase [fragaria x ananassa] _ BAG38688.1.EGLLQLPTDK.2y5	Ascorbate peroxidase [fragaria x ananassa] _ BAG38688.1	EGLLQLPTDK	2y5	557.3 / 573.3	26.86
Redox	F1-5	Pink	APX [Fragaria x ananassa]__AAD41404.YAADEDAFFADYALAHQR.3y10	APX [Fragaria x ananassa]__AAD41404	YAADEDAFFADYALAHQR_3	3y10	692.0 / 1191.6	28.91
Redox	F1-5	Pink	APX [Fragaria x ananassa]__AAD41404.YAADEDAFFADYALAHQR.3y8	APX [Fragaria x ananassa]__AAD41404	YAADEDAFFADYALAHQR_3	3y8	692.0 / 973.5	28.91
Redox	F1-5	Pink	APX [Fragaria x ananassa]__AAD41404.YAADEDAFFADYALAHQR.3y9	APX [Fragaria x ananassa]__AAD41404	YAADEDAFFADYALAHQR_3	3y9	692.0 / 1044.5	29
Redox	F1-5	Pink	putative ascorbate [Atropa_CAC40745.AIDEYDYLPYFYSR.2y6	putative ascorbate [Atropa_CAC40745	AIDEYDYLPYFYSR	2y6	907.9 / 832.4	34.94
Redox	F1-5	Pink	putative ascorbate [Atropa_CAC40745.AIDEYDYLPYFYSR.2y8	putative ascorbate [Atropa_CAC40745	AIDEYDYLPYFYSR	2y8	907.9 / 1108.6	35.04
Redox	F1-5	Pink	putative ascorbate [Atropa_CAC40745.AIDEYDYLPYFYSR.2y7	putative ascorbate [Atropa_CAC40745	AIDEYDYLPYFYSR	2y7	907.9 / 945.5	34.94
Redox	F1-5	Pink	Predicted: glutathione reductase, cytosolic [fragaria vesca subsp. Vesca]_XP_004296631.1.IVGPNEVEVTQLDGTK.2y9	Predicted: glutathione reductase, cytosolic [fragaria vesca subsp. Vesca]_XP_004296631.1	IVGPNEVEVTQLDGTK	2y9	850.0 / 990.5	25.23
Redox	F1-5	Pink	Predicted: glutathione reductase, cytosolic [fragaria vesca subsp. Vesca]_XP_004296631.1.IVGPNEVEVTQLDGTK.2y8	Predicted: glutathione reductase, cytosolic [fragaria vesca subsp. Vesca]_XP_004296631.1	IVGPNEVEVTQLDGTK	2y8	850.0 / 861.5	25.23
Redox	F1-5	Pink	Predicted: glutathione reductase, cytosolic [fragaria vesca subsp. Vesca]_XP_004296631.1.IVGPNEVEVTQLDGTK.2y7	Predicted: glutathione reductase, cytosolic [fragaria vesca subsp. Vesca]_XP_004296631.1	IVGPNEVEVTQLDGTK	2y7	850.0 / 762.4	25.23
Redox	F1-5	Pink	Predicted: glutathione reductase, cytosolic [fragaria vesca subsp. Vesca]_XP_004296631.1.LNLEAVGVEVDK.2y8	Predicted: glutathione reductase, cytosolic [fragaria vesca subsp. Vesca]_XP_004296631.1	LNLEAVGVEVDK	2y8	643.3 / 816.5	17.6
Redox	F1-5	Pink	Predicted: glutathione reductase, cytosolic [fragaria vesca subsp. Vesca]_XP_004296631.1.LNLEAVGVEVDK.2y7	Predicted: glutathione reductase, cytosolic [fragaria vesca subsp. Vesca]_XP_004296631.1	LNLEAVGVEVDK	2y7	643.3 / 745.4	17.73
Redox	F1-5	Pink	Predicted: glutathione reductase, cytosolic [fragaria vesca subsp. Vesca]_XP_004296631.1.LNLEAVGVEVDK.2y6	Predicted: glutathione reductase, cytosolic [fragaria vesca subsp. Vesca]_XP_004296631.1	LNLEAVGVEVDK	2y6	643.3 / 646.3	17.6
Redox	F1-5	Pink	glutathione peroxidase 6 [Fragaria x ananassa]_AGI65625.1.GNDVDLSTYK.2y8	glutathione peroxidase 6 [Fragaria x ananassa]_AGI65625.1	GNDVDLSTYK	2y8	556.3 / 940.5	20.13
Redox	F1-5	Pink	glutathione peroxidase 6 [Fragaria x ananassa]_AGI65625.1.GNDVDLSTYK.2y6	glutathione peroxidase 6 [Fragaria x ananassa]_AGI65625.1	GNDVDLSTYK	2y6	556.3 / 726.4	20.13
Redox	F1-5	Pink	glutathione peroxidase 6 [Fragaria x ananassa]_AGI65625.1.GNDVDLSTYK.2y5	glutathione peroxidase 6 [Fragaria x ananassa]_AGI65625.1	GNDVDLSTYK	2y5	556.3 / 611.3	20.22
Redox	F1-5	Pink	glutathion S-transfer sativum]__BAC81649.LAAWIEELNK.2y5	glutathion S-transfer sativum]__BAC81649	LAAWIEELNK	2y5	593.8 / 632.3	29
Redox	F1-5	Pink	glutathion S-transfer sativum]__BAC81649.LAAWIEELNK.2y6	glutathion S-transfer sativum]__BAC81649	LAAWIEELNK	2y6	593.8 / 745.4	29
Redox	F1-5	Pink	glutathion S-transfer sativum]__BAC81649.LAAWIEELNK.2y8	glutathion S-transfer sativum]__BAC81649	LAAWIEELNK	2y8	593.8 / 1002.5	29
Redox	F1-5	Pink	predicted: monodehydroascorbate reductase, seedling isozyme [fragaria vesca subsp. vesca]_XP_004303012.1.TSVPDVYAVGDVATFPLK.2y12	predicted: monodehydroascorbate reductase, seedling isozyme [fragaria vesca subsp. vesca]_XP_004303012.1	TSVPDVYAVGDVATFPLK	2y12	940.0 / 1280.7	32.31
Redox	F1-5	Pink	predicted: monodehydroascorbate reductase, seedling isozyme [fragaria vesca subsp. vesca]_XP_004303012.1.TSVPDVYAVGDVATFPLK.2y9	predicted: monodehydroascorbate reductase, seedling isozyme [fragaria vesca subsp. vesca]_XP_004303012.1	TSVPDVYAVGDVATFPLK	2y9	940.0 / 947.5	32.22
Redox	F1-5	Pink	predicted: monodehydroascorbate reductase, seedling isozyme [fragaria vesca subsp. vesca]_XP_004303012.1.TSVPDVYAVGDVATFPLK.2y3	predicted: monodehydroascorbate reductase, seedling isozyme [fragaria vesca subsp. vesca]_XP_004303012.1	TSVPDVYAVGDVATFPLK	2y3	940.0 / 357.3	32.22
Redox	F1-5	Pink	Monodehydr reductase; AltName:_Q43497.SVDEYDYLPYFYSR.2y8	Monodehydr reductase. AltName:_Q43497	SVDEYDYLPYFYSR	2y8	908.9 / 1108.6	34.82
Redox	F1-5	Pink	Monodehydr reductase; AltName:_Q43497.SVDEYDYLPYFYSR.2y9	Monodehydr reductase. AltName:_Q43497	SVDEYDYLPYFYSR	2y9	908.9 / 1223.6	34.94
Redox	F1-5	Pink	Monodehydr reductase; AltName:_Q43497.SVDEYDYLPYFYSR.2y6	Monodehydr reductase. AltName:_Q43497	SVDEYDYLPYFYSR	2y6	908.9 / 832.4	34.82
Redox	F1-5	Pink	Monodehydr reductase; AltName:_Q43497.SVDEYDYLPYFYSR.2y7	Monodehydr reductase. AltName:_Q43497	SVDEYDYLPYFYSR	2y7	908.9 / 945.5	34.94
Redox	F1-5	Pink	dehydoasco reductase, bucharica]__CAQ63270.SKDPSDGSEQALLNELK.2y9	dehydoasco reductase. bucharica]__CAQ63270	SKDPSDGSEQALLNELK	2y9	916.0 / 1057.6	22.98
Redox	F1-5	Pink	dehydoasco reductase, bucharica]__CAQ63270.SKDPSDGSEQALLNELK.2y10	dehydoasco reductase. bucharica]__CAQ63270	SKDPSDGSEQALLNELK	2y10	916.0 / 1144.6	37.05
Redox	F1-5	Pink	dehydoasco reductase, bucharica]__CAQ63270.SKDPSDGSEQALLNELK.2y8	dehydoasco reductase. bucharica]__CAQ63270	SKDPSDGSEQALLNELK	2y8	916.0 / 928.5	37.15
Redox	F1-5	Pink	dehydoasco reductase, bucharica]__CAQ63270.SKDPSDGSEQALLNELK.3y7	dehydoasco reductase. bucharica]__CAQ63270	SKDPSDGSEQALLNELK_3	3y7	611.0 / 800.5	16.93
Redox	F1-5	Pink	dehydoasco reductase, bucharica]__CAQ63270.SKDPSDGSEQALLNELK.3y6	dehydoasco reductase. bucharica]__CAQ63270	SKDPSDGSEQALLNELK_3	3y6	611.0 / 729.5	12.56
Redox	F1-5	Pink	dehydoasco reductase, bucharica]__CAQ63270.SKDPSDGSEQALLNELK.3y5	dehydoasco reductase. bucharica]__CAQ63270	SKDPSDGSEQALLNELK_3	3y5	611.0 / 616.4	26.01
Redox	F1-5	Pink	Mn-superoxide dismutase [Fragaria x ananassa]_ AGI65627.1.LVVETTANQDPLVTK.2y9	Mn-superoxide dismutase [Fragaria x ananassa]_ AGI65627.1	LVVETTANQDPLVTK	2y9	814.5 / 985.5	23.83
Redox	F1-5	Pink	Mn-superoxide dismutase [Fragaria x ananassa]_ AGI65627.1.LVVETTANQDPLVTK.2y5	Mn-superoxide dismutase [Fragaria x ananassa]_ AGI65627.1	LVVETTANQDPLVTK	2y5	814.5 / 557.4	23.39
Redox	F1-5	Pink	Mn-superoxide dismutase [Fragaria x ananassa]_ AGI65627.1.LVVETTANQDPLVTK.2y8	Mn-superoxide dismutase [Fragaria x ananassa]_ AGI65627.1	LVVETTANQDPLVTK	2y8	814.5 / 914.5	23.39
Redox	F1-5	Pink	perdicted: superoxide dismutase [Cu-Zn], choloplastic [Fragaria vesca subsp. Vesca]_XP_004287550.1.ALVVHELEDDLGK.2y3	perdicted: superoxide dismutase [Cu-Zn], choloplastic [Fragaria vesca subsp. Vesca]_XP_004287550.1	ALVVHELEDDLGK	2y3	719.4 / 317.2	27.26
Redox	F1-5	Pink	perdicted: superoxide dismutase [Cu-Zn], choloplastic [Fragaria vesca subsp. Vesca]_XP_004287550.1.ALVVHELEDDLGK.2y4	perdicted: superoxide dismutase [Cu-Zn], choloplastic [Fragaria vesca subsp. Vesca]_XP_004287550.1	ALVVHELEDDLGK	2y4	719.4 / 432.3	33.96
Redox	F1-5	Pink	perdicted: superoxide dismutase [Cu-Zn], choloplastic [Fragaria vesca subsp. Vesca]_XP_004287550.1.ALVVHELEDDLGK.2y9	perdicted: superoxide dismutase [Cu-Zn], choloplastic [Fragaria vesca subsp. Vesca]_XP_004287550.1	ALVVHELEDDLGK	2y9	719.4 / 1055.5	25.32
Redox	F1-5	Pink	catalase [Fragaria x ananassa]_AGI65617.1.TWPEDILPLQPVGR.2y12	catalase [Fragaria x ananassa]_AGI65617.1	TWPEDILPLQPVGR	2y12	810.9 / 1333.8	34.2
Redox	F1-5	Pink	catalase [Fragaria x ananassa]_AGI65617.1.TWPEDILPLQPVGR.2y7	catalase [Fragaria x ananassa]_AGI65617.1	TWPEDILPLQPVGR	2y7	810.9 / 766.5	34.24
Redox	F1-5	Pink	catalase [Fragaria x ananassa]_AGI65617.1.TWPEDILPLQPVGR.2y4	catalase [Fragaria x ananassa]_AGI65617.1	TWPEDILPLQPVGR	2y4	810.9 / 428.3	34.2
Redox	F1-5	Pink	catalase [Fragaria x ananassa]_AGI65617.1.DEEVNYFPSR.2y6	catalase [Fragaria x ananassa]_AGI65617.1	DEEVNYFPSR	2y6	628.3 / 783.4	23.92
Redox	F1-5	Pink	catalase [Fragaria x ananassa]_AGI65617.1.DEEVNYFPSR.2y7	catalase [Fragaria x ananassa]_AGI65617.1	DEEVNYFPSR	2y7	628.3 / 882.5	23.92
Redox	F1-5	Pink	catalase [Fragaria x ananassa]_AGI65617.1.DEEVNYFPSR.2y5	catalase [Fragaria x ananassa]_AGI65617.1	DEEVNYFPSR	2y5	628.3 / 669.3	24
Redox	F1-5	Pink	catalase [Fragaria x ananassa]_AGI65617.1.DEEVNYFPSR.2y3	catalase [Fragaria x ananassa]_AGI65617.1	DEEVNYFPSR	2y3	628.3 / 359.2	24
Redox	F1-5	Pink	catalase [Fragaria x ananassa]_AGI65617.1.EGNFDLVGNNFPVFFVR.2y10	catalase [Fragaria x ananassa]_AGI65617.1	EGNFDLVGNNFPVFFVR	2y10	986.0 / 1196.6	37.37
Redox	F1-5	Pink	catalase [Fragaria x ananassa]_AGI65617.1.EGNFDLVGNNFPVFFVR.2y11	catalase [Fragaria x ananassa]_AGI65617.1	EGNFDLVGNNFPVFFVR	2y11	986.0 / 1295.7	37.27
Redox	F1-5	Pink	catalase [Fragaria x ananassa]_AGI65617.1.EGNFDLVGNNFPVFFVR.3y7	catalase [Fragaria x ananassa]_AGI65617.1	EGNFDLVGNNFPVFFVR_3	3y7	657.7 / 911.5	37.3
Redox	F1-5	Pink	catalase [Fragaria x ananassa]_AGI65617.1.EGNFDLVGNNFPVFFVR.3y6	catalase [Fragaria x ananassa]_AGI65617.1	EGNFDLVGNNFPVFFVR_3	3y6	657.7 / 764.5	37.37
Redox	F1-5	Pink	catalase [Fragaria x ananassa]_AGI65617.1.EGNFDLVGNNFPVFFVR.3y5	catalase [Fragaria x ananassa]_AGI65617.1	EGNFDLVGNNFPVFFVR_3	3y5	657.7 / 667.4	37.3
Redox	F1-5	Pink	putative thioredoxi arrhiza]__ADA67935.HVPGFIEGADELK.2y8	putative thioredoxi arrhiza]__ADA67935	HVPGFIEGADELK	2y8	706.4 / 874.5	26.6
Redox	F1-5	Pink	putative thioredoxi arrhiza]__ADA67935.HVPGFIEGADELK.2y9	putative thioredoxi arrhiza]__ADA67935	HVPGFIEGADELK	2y9	706.4 / 1021.5	26.86
Redox	F1-5	Pink	putative thioredoxi arrhiza]__ADA67935.HVPGFIEGADELK.2y7	putative thioredoxi arrhiza]__ADA67935	HVPGFIEGADELK	2y7	706.4 / 761.4	26.3
Redox	F1-5	Pink	putative thioredoxi arrhiza]__ADA67935.HVPGFIEGADELK.2y11	putative thioredoxi arrhiza]__ADA67935	HVPGFIEGADELK	2y11	706.4 / 1175.6	26.67
Redox	F1-5	Pink	predicted; peroxiredoxin-2B, mitochondrial [fragaria vesca subsp. Vesca]_XP_004299990.1.AANVESGGEFTVSSADDILK.3y8	predicted; peroxiredoxin-2B, mitochondrial [fragaria vesca subsp. Vesca]_XP_004299990.1	AANVESGGEFTVSSADDILK_3	3y8	670.7 / 848.4	28.66
Redox	F1-5	Pink	predicted; peroxiredoxin-2B, mitochondrial [fragaria vesca subsp. Vesca]_XP_004299990.1.AANVESGGEFTVSSADDILK.3y7	predicted; peroxiredoxin-2B, mitochondrial [fragaria vesca subsp. Vesca]_XP_004299990.1	AANVESGGEFTVSSADDILK_3	3y7	670.7 / 761.4	28.47
Redox	F1-5	Pink	predicted; peroxiredoxin-2B, mitochondrial [fragaria vesca subsp. Vesca]_XP_004299990.1.AANVESGGEFTVSSADDILK.3y6	predicted; peroxiredoxin-2B, mitochondrial [fragaria vesca subsp. Vesca]_XP_004299990.1	AANVESGGEFTVSSADDILK_3	3y6	670.7 / 674.4	28.6
Redox	F1-5	Pink	predicted; peroxiredoxin-2F, mitochondrial [fragaria vesca subsp. Vesca]_XP_004296922.1.SWDEGVSSK.2y7	predicted; peroxiredoxin-2F, mitochondrial [fragaria vesca subsp. Vesca]_XP_004296922.1	SWDEGVSSK	2y7	497.7 / 721.3	17.41
Redox	F1-5	Pink	predicted; peroxiredoxin-2F, mitochondrial [fragaria vesca subsp. Vesca]_XP_004296922.1.SWDEGVSSK.2y8	predicted; peroxiredoxin-2F, mitochondrial [fragaria vesca subsp. Vesca]_XP_004296922.1	SWDEGVSSK	2y8	497.7 / 907.4	17.51
Redox	F1-5	Pink	predicted; peroxiredoxin-2F, mitochondrial [fragaria vesca subsp. Vesca]_XP_004296922.1.SWDEGVSSK.2y6	predicted; peroxiredoxin-2F, mitochondrial [fragaria vesca subsp. Vesca]_XP_004296922.1	SWDEGVSSK	2y6	497.7 / 606.3	17.2
Redox	F1-5	Pink	predicted; peroxiredoxin-2F, mitochondrial [fragaria vesca subsp. Vesca]_XP_004296922.1.VLNVEEAPSDFK.2y8	predicted; peroxiredoxin-2F, mitochondrial [fragaria vesca subsp. Vesca]_XP_004296922.1	VLNVEEAPSDFK	2y8	674.3 / 922.4	24.2
Redox	F1-5	Pink	predicted; peroxiredoxin-2F, mitochondrial [fragaria vesca subsp. Vesca]_XP_004296922.1.VLNVEEAPSDFK.2y9	predicted; peroxiredoxin-2F, mitochondrial [fragaria vesca subsp. Vesca]_XP_004296922.1	VLNVEEAPSDFK	2y9	674.3 / 1021.5	24.2
Redox	F1-5	Pink	predicted; peroxiredoxin-2F, mitochondrial [fragaria vesca subsp. Vesca]_XP_004296922.1.VLNVEEAPSDFK.2y7	predicted; peroxiredoxin-2F, mitochondrial [fragaria vesca subsp. Vesca]_XP_004296922.1	VLNVEEAPSDFK	2y7	674.3 / 793.4	24.06
Redox	F1-5	Pink	1-Cys peroxiredo ananassa]__AAV33451.IATPANWKPGDDVVISPTVSQEEAQK.3y10	1-Cys peroxiredo ananassa]__AAV33451	IATPANWKPGDDVVISPTVSQEEAQK_3	3y10	927.5 / 1116.6	26.1
Redox	F1-5	Pink	1-Cys peroxiredo ananassa]__AAV33451.IATPANWKPGDDVVISPTVSQEEAQK.3y11	1-Cys peroxiredo ananassa]__AAV33451	IATPANWKPGDDVVISPTVSQEEAQK_3	3y11	927.5 / 1203.6	26.1
Redox	F1-5	Pink	1-Cys peroxiredo ananassa]__AAV33451.IATPANWKPGDDVVISPTVSQEEAQK.3y12	1-Cys peroxiredo ananassa]__AAV33451	IATPANWKPGDDVVISPTVSQEEAQK_3	3y12	927.5 / 1316.7	26.1
Redox	F1-5	Pink	alternativ oxidase thaliana]__NP_188875.ALLEEAENER.2y7	alternativ oxidase thaliana]__NP_188875	ALLEEAENER	2y7	587.3 / 876.4	21.14
Redox	F1-5	Pink	alternativ oxidase thaliana]__NP_188875.ALLEEAENER.2y5	alternativ oxidase thaliana]__NP_188875	ALLEEAENER	2y5	587.3 / 618.3	21.14
Redox	F1-5	Pink	alternativ oxidase thaliana]__NP_188875.ALLEEAENER.2y6	alternativ oxidase thaliana]__NP_188875	ALLEEAENER	2y6	587.3 / 747.3	21
Redox	F1-5	Pink	mitochondr alternativ vinifera]__ACI28866.DIDSGKIENVPAPAIAIDYWR.3y7	mitocHoneoyedr alternativ vinifera]__ACI28866	DIDSGKIENVPAPAIAIDYWR_3	3y7	781.7 / 936.5	26.1
Redox	F1-5	Pink	mitochondr alternativ vinifera]__ACI28866.DIDSGKIENVPAPAIAIDYWR.3y8	mitocHoneoyedr alternativ vinifera]__ACI28866	DIDSGKIENVPAPAIAIDYWR_3	3y8	781.7 / 1007.5	22.79
Redox	F1-5	Pink	mitochondr alternativ vinifera]__ACI28866.DIDSGKIENVPAPAIAIDYWR.3y9	mitocHoneoyedr alternativ vinifera]__ACI28866	DIDSGKIENVPAPAIAIDYWR_3	3y9	781.7 / 1104.6	16.75
Redox	F1-5	Pink	mitochondr alternativ vinifera]__ACI28866.DIDSGKIENVPAPAIAIDYWR.3y11	mitocHoneoyedr alternativ vinifera]__ACI28866	DIDSGKIENVPAPAIAIDYWR_3	3y11	781.7 / 1272.7	23.83
Redox	F1-5	Pink	aldo/keto reductase ananassa]__AAV28174.EELVTATGPYK.2y4	aldo/keto reductase ananassa]__AAV28174	EELVTATGPYK	2y4	604.3 / 464.3	21.14
Redox	F1-5	Pink	aldo/keto reductase ananassa]__AAV28174.EELVTATGPYK.2y7	aldo/keto reductase ananassa]__AAV28174	EELVTATGPYK	2y7	604.3 / 737.4	21.14
Redox	F1-5	Pink	aldo/keto reductase ananassa]__AAV28174.EELVTATGPYK.2y8	aldo/keto reductase ananassa]__AAV28174	EELVTATGPYK	2y8	604.3 / 836.5	21.14
Redox	F1-5	Pink	aldo/keto reductase ananassa]__AAV28174.TATQIPEVVLESSNGR.2y9	aldo/keto reductase ananassa]__AAV28174	TATQIPEVVLESSNGR	2y9	850.9 / 960.5	26.23
Redox	F1-5	Pink	aldo/keto reductase ananassa]__AAV28174.TATQIPEVVLESSNGR.2y11	aldo/keto reductase ananassa]__AAV28174	TATQIPEVVLESSNGR	2y11	850.9 / 1186.6	26.32
Redox	F1-5	Pink	aldo/keto reductase ananassa]__AAV28174.TATQIPEVVLESSNGR.2y8	aldo/keto reductase ananassa]__AAV28174	TATQIPEVVLESSNGR	2y8	850.9 / 861.4	26.32
Redox	F1-5	Pink	aldo/keto reductase, communis]__XP_002512220.YIGLSEASPDTIR.2y9	aldo/keto reductase. communis]__XP_002512220	YIGLSEASPDTIR	2y9	711.4 / 975.5	24.79
Redox	F1-5	Pink	aldo/keto reductase, communis]__XP_002512220.YIGLSEASPDTIR.2y7	aldo/keto reductase. communis]__XP_002512220	YIGLSEASPDTIR	2y7	711.4 / 759.4	24.79
Redox	F1-5	Pink	aldo/keto reductase, communis]__XP_002512220.YIGLSEASPDTIR.2y11	aldo/keto reductase. communis]__XP_002512220	YIGLSEASPDTIR	2y11	711.4 / 1145.6	24.79
Redox	F1-5	Pink	thioredoxi fold hypogaea]__ABI84254.YTHDLGLELDLSEK.2y9	thioredoxi fold hypogaea]__ABI84254	YTHDLGLELDLSEK	2y9	816.9 / 1003.5	26.45
Redox	F1-5	Pink	thioredoxi fold hypogaea]__ABI84254.YTHDLGLELDLSEK.2y4	thioredoxi fold hypogaea]__ABI84254	YTHDLGLELDLSEK	2y4	816.9 / 476.3	26.54
Redox	F1-5	Pink	thioredoxi fold hypogaea]__ABI84254.YTHDLGLELDLSEK.2b4	thioredoxi fold hypogaea]__ABI84254	YTHDLGLELDLSEK	2b4	816.9 / 517.2	26.45
Redox	F1-5	Pink	lactoylglu lyase hirsutum]__ACJ11750.TVLVDNEDFLKELK.2y10	lactoylglu lyase hirsutum]__ACJ11750	TVLVDNEDFLKELK	2y10	832.0 / 1250.6	32.43
Redox	F1-5	Pink	lactoylglu lyase hirsutum]__ACJ11750.TVLVDNEDFLKELK.2y5	lactoylglu lyase hirsutum]__ACJ11750	TVLVDNEDFLKELK	2y5	832.0 / 630.4	32.43
Redox	F1-5	Pink	lactoylglu lyase hirsutum]__ACJ11750.TVLVDNEDFLKELK.2y4	lactoylglu lyase hirsutum]__ACJ11750	TVLVDNEDFLKELK	2y4	832.0 / 517.3	32.43
Redox	F1-5	Pink	cytosolic ascorbate annuum]__AAY21068.SGFEGPWTTNPLIFDNSYFK.3y10	cytosolic ascorbate annuum]__AAY21068	SGFEGPWTTNPLIFDNSYFK_3	3y10	774.0 / 1243.6	29.82
Redox	F1-5	Pink	cytosolic ascorbate annuum]__AAY21068.SGFEGPWTTNPLIFDNSYFK.3y7	cytosolic ascorbate annuum]__AAY21068	SGFEGPWTTNPLIFDNSYFK_3	3y7	774.0 / 920.4	21.68
Redox	F1-5	Pink	cytosolic ascorbate annuum]__AAY21068.SGFEGPWTTNPLIFDNSYFK.3y9	cytosolic ascorbate annuum]__AAY21068	SGFEGPWTTNPLIFDNSYFK_3	3y9	774.0 / 1146.6	33.53
Redox	F1-5	Pink	cytosolic ascorbate annuum]__AAY21068.SGFEGPWTTNPLIFDNSYFK.3y8	cytosolic ascorbate annuum]__AAY21068	SGFEGPWTTNPLIFDNSYFK_3	3y8	774.0 / 1033.5	25.82
Redox	F1-5	White	LYATVDLER heavy y7	Standard 2	LYATVDLER	2y7	543.7 / 810.4	23.61
Redox	F1-5	White	LYATVDLER heavy y6	Standard 2	LYATVDLER	2y6	543.7 / 739.4	23.73
Redox	F1-5	White	LYATVDLER heavy y3	Standard 2	LYATVDLER	2y3	543.7 / 424.3	23.73
Redox	F1-5	White	SGGDITIGELLK heavy y7	Standard 1	SGGDITIGELLK	2y7	605.8 / 781.5	29.82
Redox	F1-5	White	SGGDITIGELLK heavy y6	Standard 1	SGGDITIGELLK	2y6	605.8 / 680.4	29.82
Redox	F1-5	White	SGGDITIGELLK heavy y5	Standard 1	SGGDITIGELLK	2y7	605.8 / 567.4	29.82
Redox	F1-5	White	Ascorbate peroxidase [fragaria x ananassa] _ BAG38688.1.EGLLQLPTDK.2y6	Ascorbate peroxidase [fragaria x ananassa] _ BAG38688.1	EGLLQLPTDK	2y5	557.3 / 701.4	26.76
Redox	F1-5	White	Ascorbate peroxidase [fragaria x ananassa] _ BAG38688.1.EGLLQLPTDK.2y7	Ascorbate peroxidase [fragaria x ananassa] _ BAG38688.1	EGLLQLPTDK	2y7	557.3 / 814.5	26.95
Redox	F1-5	White	Ascorbate peroxidase [fragaria x ananassa] _ BAG38688.1.EGLLQLPTDK.2y4	Ascorbate peroxidase [fragaria x ananassa] _ BAG38688.1	EGLLQLPTDK	2y4	557.3 / 460.2	26.9
Redox	F1-5	White	Ascorbate peroxidase [fragaria x ananassa] _ BAG38688.1.EGLLQLPTDK.2y5	Ascorbate peroxidase [fragaria x ananassa] _ BAG38688.1	EGLLQLPTDK	2y5	557.3 / 573.3	26.86
Redox	F1-5	White	APX [Fragaria x ananassa]__AAD41404.YAADEDAFFADYALAHQR.3y10	APX [Fragaria x ananassa]__AAD41404	YAADEDAFFADYALAHQR_3	3y10	692.0 / 1191.6	28.91
Redox	F1-5	White	APX [Fragaria x ananassa]__AAD41404.YAADEDAFFADYALAHQR.3y8	APX [Fragaria x ananassa]__AAD41404	YAADEDAFFADYALAHQR_3	3y8	692.0 / 973.5	28.91
Redox	F1-5	White	APX [Fragaria x ananassa]__AAD41404.YAADEDAFFADYALAHQR.3y9	APX [Fragaria x ananassa]__AAD41404	YAADEDAFFADYALAHQR_3	3y9	692.0 / 1044.5	29
Redox	F1-5	White	putative ascorbate [Atropa_CAC40745.AIDEYDYLPYFYSR.2y6	putative ascorbate [Atropa_CAC40745	AIDEYDYLPYFYSR	2y6	907.9 / 832.4	34.94
Redox	F1-5	White	putative ascorbate [Atropa_CAC40745.AIDEYDYLPYFYSR.2y8	putative ascorbate [Atropa_CAC40745	AIDEYDYLPYFYSR	2y8	907.9 / 1108.6	35.04
Redox	F1-5	White	putative ascorbate [Atropa_CAC40745.AIDEYDYLPYFYSR.2y7	putative ascorbate [Atropa_CAC40745	AIDEYDYLPYFYSR	2y7	907.9 / 945.5	34.94
Redox	F1-5	White	Predicted: glutathione reductase, cytosolic [fragaria vesca subsp. Vesca]_XP_004296631.1.IVGPNEVEVTQLDGTK.2y9	Predicted: glutathione reductase, cytosolic [fragaria vesca subsp. Vesca]_XP_004296631.1	IVGPNEVEVTQLDGTK	2y9	850.0 / 990.5	25.23
Redox	F1-5	White	Predicted: glutathione reductase, cytosolic [fragaria vesca subsp. Vesca]_XP_004296631.1.IVGPNEVEVTQLDGTK.2y8	Predicted: glutathione reductase, cytosolic [fragaria vesca subsp. Vesca]_XP_004296631.1	IVGPNEVEVTQLDGTK	2y8	850.0 / 861.5	25.23
Redox	F1-5	White	Predicted: glutathione reductase, cytosolic [fragaria vesca subsp. Vesca]_XP_004296631.1.IVGPNEVEVTQLDGTK.2y7	Predicted: glutathione reductase, cytosolic [fragaria vesca subsp. Vesca]_XP_004296631.1	IVGPNEVEVTQLDGTK	2y7	850.0 / 762.4	25.23
Redox	F1-5	White	Predicted: glutathione reductase, cytosolic [fragaria vesca subsp. Vesca]_XP_004296631.1.LNLEAVGVEVDK.2y8	Predicted: glutathione reductase, cytosolic [fragaria vesca subsp. Vesca]_XP_004296631.1	LNLEAVGVEVDK	2y8	643.3 / 816.5	17.6
Redox	F1-5	White	Predicted: glutathione reductase, cytosolic [fragaria vesca subsp. Vesca]_XP_004296631.1.LNLEAVGVEVDK.2y7	Predicted: glutathione reductase, cytosolic [fragaria vesca subsp. Vesca]_XP_004296631.1	LNLEAVGVEVDK	2y7	643.3 / 745.4	17.73
Redox	F1-5	White	Predicted: glutathione reductase, cytosolic [fragaria vesca subsp. Vesca]_XP_004296631.1.LNLEAVGVEVDK.2y6	Predicted: glutathione reductase, cytosolic [fragaria vesca subsp. Vesca]_XP_004296631.1	LNLEAVGVEVDK	2y6	643.3 / 646.3	17.6
Redox	F1-5	White	glutathione peroxidase 6 [Fragaria x ananassa]_AGI65625.1.GNDVDLSTYK.2y8	glutathione peroxidase 6 [Fragaria x ananassa]_AGI65625.1	GNDVDLSTYK	2y8	556.3 / 940.5	20.13
Redox	F1-5	White	glutathione peroxidase 6 [Fragaria x ananassa]_AGI65625.1.GNDVDLSTYK.2y6	glutathione peroxidase 6 [Fragaria x ananassa]_AGI65625.1	GNDVDLSTYK	2y6	556.3 / 726.4	20.13
Redox	F1-5	White	glutathione peroxidase 6 [Fragaria x ananassa]_AGI65625.1.GNDVDLSTYK.2y5	glutathione peroxidase 6 [Fragaria x ananassa]_AGI65625.1	GNDVDLSTYK	2y5	556.3 / 611.3	20.22
Redox	F1-5	White	glutathion S-transfer sativum]__BAC81649.LAAWIEELNK.2y5	glutathion S-transfer sativum]__BAC81649	LAAWIEELNK	2y5	593.8 / 632.3	29
Redox	F1-5	White	glutathion S-transfer sativum]__BAC81649.LAAWIEELNK.2y6	glutathion S-transfer sativum]__BAC81649	LAAWIEELNK	2y6	593.8 / 745.4	29
Redox	F1-5	White	glutathion S-transfer sativum]__BAC81649.LAAWIEELNK.2y8	glutathion S-transfer sativum]__BAC81649	LAAWIEELNK	2y8	593.8 / 1002.5	29
Redox	F1-5	White	predicted: monodehydroascorbate reductase, seedling isozyme [fragaria vesca subsp. vesca]_XP_004303012.1.TSVPDVYAVGDVATFPLK.2y12	predicted: monodehydroascorbate reductase, seedling isozyme [fragaria vesca subsp. vesca]_XP_004303012.1	TSVPDVYAVGDVATFPLK	2y12	940.0 / 1280.7	32.31
Redox	F1-5	White	predicted: monodehydroascorbate reductase, seedling isozyme [fragaria vesca subsp. vesca]_XP_004303012.1.TSVPDVYAVGDVATFPLK.2y9	predicted: monodehydroascorbate reductase, seedling isozyme [fragaria vesca subsp. vesca]_XP_004303012.1	TSVPDVYAVGDVATFPLK	2y9	940.0 / 947.5	32.22
Redox	F1-5	White	predicted: monodehydroascorbate reductase, seedling isozyme [fragaria vesca subsp. vesca]_XP_004303012.1.TSVPDVYAVGDVATFPLK.2y3	predicted: monodehydroascorbate reductase, seedling isozyme [fragaria vesca subsp. vesca]_XP_004303012.1	TSVPDVYAVGDVATFPLK	2y3	940.0 / 357.3	32.22
Redox	F1-5	White	Monodehydr reductase; AltName:_Q43497.SVDEYDYLPYFYSR.2y8	Monodehydr reductase. AltName:_Q43497	SVDEYDYLPYFYSR	2y8	908.9 / 1108.6	34.82
Redox	F1-5	White	Monodehydr reductase; AltName:_Q43497.SVDEYDYLPYFYSR.2y9	Monodehydr reductase. AltName:_Q43497	SVDEYDYLPYFYSR	2y9	908.9 / 1223.6	34.94
Redox	F1-5	White	Monodehydr reductase; AltName:_Q43497.SVDEYDYLPYFYSR.2y6	Monodehydr reductase. AltName:_Q43497	SVDEYDYLPYFYSR	2y6	908.9 / 832.4	34.82
Redox	F1-5	White	Monodehydr reductase; AltName:_Q43497.SVDEYDYLPYFYSR.2y7	Monodehydr reductase. AltName:_Q43497	SVDEYDYLPYFYSR	2y7	908.9 / 945.5	34.94
Redox	F1-5	White	dehydoasco reductase, bucharica]__CAQ63270.SKDPSDGSEQALLNELK.2y9	dehydoasco reductase. bucharica]__CAQ63270	SKDPSDGSEQALLNELK	2y9	916.0 / 1057.6	22.98
Redox	F1-5	White	dehydoasco reductase, bucharica]__CAQ63270.SKDPSDGSEQALLNELK.2y10	dehydoasco reductase. bucharica]__CAQ63270	SKDPSDGSEQALLNELK	2y10	916.0 / 1144.6	37.05
Redox	F1-5	White	dehydoasco reductase, bucharica]__CAQ63270.SKDPSDGSEQALLNELK.2y8	dehydoasco reductase. bucharica]__CAQ63270	SKDPSDGSEQALLNELK	2y8	916.0 / 928.5	37.15
Redox	F1-5	White	dehydoasco reductase, bucharica]__CAQ63270.SKDPSDGSEQALLNELK.3y7	dehydoasco reductase. bucharica]__CAQ63270	SKDPSDGSEQALLNELK_3	3y7	611.0 / 800.5	16.93
Redox	F1-5	White	dehydoasco reductase, bucharica]__CAQ63270.SKDPSDGSEQALLNELK.3y6	dehydoasco reductase. bucharica]__CAQ63270	SKDPSDGSEQALLNELK_3	3y6	611.0 / 729.5	12.56
Redox	F1-5	White	dehydoasco reductase, bucharica]__CAQ63270.SKDPSDGSEQALLNELK.3y5	dehydoasco reductase. bucharica]__CAQ63270	SKDPSDGSEQALLNELK_3	3y5	611.0 / 616.4	26.01
Redox	F1-5	White	Mn-superoxide dismutase [Fragaria x ananassa]_ AGI65627.1.LVVETTANQDPLVTK.2y9	Mn-superoxide dismutase [Fragaria x ananassa]_ AGI65627.1	LVVETTANQDPLVTK	2y9	814.5 / 985.5	23.83
Redox	F1-5	White	Mn-superoxide dismutase [Fragaria x ananassa]_ AGI65627.1.LVVETTANQDPLVTK.2y5	Mn-superoxide dismutase [Fragaria x ananassa]_ AGI65627.1	LVVETTANQDPLVTK	2y5	814.5 / 557.4	23.39
Redox	F1-5	White	Mn-superoxide dismutase [Fragaria x ananassa]_ AGI65627.1.LVVETTANQDPLVTK.2y8	Mn-superoxide dismutase [Fragaria x ananassa]_ AGI65627.1	LVVETTANQDPLVTK	2y8	814.5 / 914.5	23.39
Redox	F1-5	White	perdicted: superoxide dismutase [Cu-Zn], choloplastic [Fragaria vesca subsp. Vesca]_XP_004287550.1.ALVVHELEDDLGK.2y3	perdicted: superoxide dismutase [Cu-Zn], choloplastic [Fragaria vesca subsp. Vesca]_XP_004287550.1	ALVVHELEDDLGK	2y3	719.4 / 317.2	27.26
Redox	F1-5	White	perdicted: superoxide dismutase [Cu-Zn], choloplastic [Fragaria vesca subsp. Vesca]_XP_004287550.1.ALVVHELEDDLGK.2y4	perdicted: superoxide dismutase [Cu-Zn], choloplastic [Fragaria vesca subsp. Vesca]_XP_004287550.1	ALVVHELEDDLGK	2y4	719.4 / 432.3	33.96
Redox	F1-5	White	perdicted: superoxide dismutase [Cu-Zn], choloplastic [Fragaria vesca subsp. Vesca]_XP_004287550.1.ALVVHELEDDLGK.2y9	perdicted: superoxide dismutase [Cu-Zn], choloplastic [Fragaria vesca subsp. Vesca]_XP_004287550.1	ALVVHELEDDLGK	2y9	719.4 / 1055.5	25.32
Redox	F1-5	White	catalase [Fragaria x ananassa]_AGI65617.1.TWPEDILPLQPVGR.2y12	catalase [Fragaria x ananassa]_AGI65617.1	TWPEDILPLQPVGR	2y12	810.9 / 1333.8	34.2
Redox	F1-5	White	catalase [Fragaria x ananassa]_AGI65617.1.TWPEDILPLQPVGR.2y7	catalase [Fragaria x ananassa]_AGI65617.1	TWPEDILPLQPVGR	2y7	810.9 / 766.5	34.24
Redox	F1-5	White	catalase [Fragaria x ananassa]_AGI65617.1.TWPEDILPLQPVGR.2y4	catalase [Fragaria x ananassa]_AGI65617.1	TWPEDILPLQPVGR	2y4	810.9 / 428.3	34.2
Redox	F1-5	White	catalase [Fragaria x ananassa]_AGI65617.1.DEEVNYFPSR.2y6	catalase [Fragaria x ananassa]_AGI65617.1	DEEVNYFPSR	2y6	628.3 / 783.4	23.92
Redox	F1-5	White	catalase [Fragaria x ananassa]_AGI65617.1.DEEVNYFPSR.2y7	catalase [Fragaria x ananassa]_AGI65617.1	DEEVNYFPSR	2y7	628.3 / 882.5	23.92
Redox	F1-5	White	catalase [Fragaria x ananassa]_AGI65617.1.DEEVNYFPSR.2y5	catalase [Fragaria x ananassa]_AGI65617.1	DEEVNYFPSR	2y5	628.3 / 669.3	24
Redox	F1-5	White	catalase [Fragaria x ananassa]_AGI65617.1.DEEVNYFPSR.2y3	catalase [Fragaria x ananassa]_AGI65617.1	DEEVNYFPSR	2y3	628.3 / 359.2	24
Redox	F1-5	White	catalase [Fragaria x ananassa]_AGI65617.1.EGNFDLVGNNFPVFFVR.2y10	catalase [Fragaria x ananassa]_AGI65617.1	EGNFDLVGNNFPVFFVR	2y10	986.0 / 1196.6	37.37
Redox	F1-5	White	catalase [Fragaria x ananassa]_AGI65617.1.EGNFDLVGNNFPVFFVR.2y11	catalase [Fragaria x ananassa]_AGI65617.1	EGNFDLVGNNFPVFFVR	2y11	986.0 / 1295.7	37.27
Redox	F1-5	White	catalase [Fragaria x ananassa]_AGI65617.1.EGNFDLVGNNFPVFFVR.3y7	catalase [Fragaria x ananassa]_AGI65617.1	EGNFDLVGNNFPVFFVR_3	3y7	657.7 / 911.5	37.3
Redox	F1-5	White	catalase [Fragaria x ananassa]_AGI65617.1.EGNFDLVGNNFPVFFVR.3y6	catalase [Fragaria x ananassa]_AGI65617.1	EGNFDLVGNNFPVFFVR_3	3y6	657.7 / 764.5	37.37
Redox	F1-5	White	catalase [Fragaria x ananassa]_AGI65617.1.EGNFDLVGNNFPVFFVR.3y5	catalase [Fragaria x ananassa]_AGI65617.1	EGNFDLVGNNFPVFFVR_3	3y5	657.7 / 667.4	37.3
Redox	F1-5	White	putative thioredoxi arrhiza]__ADA67935.HVPGFIEGADELK.2y8	putative thioredoxi arrhiza]__ADA67935	HVPGFIEGADELK	2y8	706.4 / 874.5	26.6
Redox	F1-5	White	putative thioredoxi arrhiza]__ADA67935.HVPGFIEGADELK.2y9	putative thioredoxi arrhiza]__ADA67935	HVPGFIEGADELK	2y9	706.4 / 1021.5	26.86
Redox	F1-5	White	putative thioredoxi arrhiza]__ADA67935.HVPGFIEGADELK.2y7	putative thioredoxi arrhiza]__ADA67935	HVPGFIEGADELK	2y7	706.4 / 761.4	26.3
Redox	F1-5	White	putative thioredoxi arrhiza]__ADA67935.HVPGFIEGADELK.2y11	putative thioredoxi arrhiza]__ADA67935	HVPGFIEGADELK	2y11	706.4 / 1175.6	26.67
Redox	F1-5	White	predicted; peroxiredoxin-2B, mitochondrial [fragaria vesca subsp. Vesca]_XP_004299990.1.AANVESGGEFTVSSADDILK.3y8	predicted; peroxiredoxin-2B, mitochondrial [fragaria vesca subsp. Vesca]_XP_004299990.1	AANVESGGEFTVSSADDILK_3	3y8	670.7 / 848.4	28.66
Redox	F1-5	White	predicted; peroxiredoxin-2B, mitochondrial [fragaria vesca subsp. Vesca]_XP_004299990.1.AANVESGGEFTVSSADDILK.3y7	predicted; peroxiredoxin-2B, mitochondrial [fragaria vesca subsp. Vesca]_XP_004299990.1	AANVESGGEFTVSSADDILK_3	3y7	670.7 / 761.4	28.47
Redox	F1-5	White	predicted; peroxiredoxin-2B, mitochondrial [fragaria vesca subsp. Vesca]_XP_004299990.1.AANVESGGEFTVSSADDILK.3y6	predicted; peroxiredoxin-2B, mitochondrial [fragaria vesca subsp. Vesca]_XP_004299990.1	AANVESGGEFTVSSADDILK_3	3y6	670.7 / 674.4	28.6
Redox	F1-5	White	predicted; peroxiredoxin-2F, mitochondrial [fragaria vesca subsp. Vesca]_XP_004296922.1.SWDEGVSSK.2y7	predicted; peroxiredoxin-2F, mitochondrial [fragaria vesca subsp. Vesca]_XP_004296922.1	SWDEGVSSK	2y7	497.7 / 721.3	17.41
Redox	F1-5	White	predicted; peroxiredoxin-2F, mitochondrial [fragaria vesca subsp. Vesca]_XP_004296922.1.SWDEGVSSK.2y8	predicted; peroxiredoxin-2F, mitochondrial [fragaria vesca subsp. Vesca]_XP_004296922.1	SWDEGVSSK	2y8	497.7 / 907.4	17.51
Redox	F1-5	White	predicted; peroxiredoxin-2F, mitochondrial [fragaria vesca subsp. Vesca]_XP_004296922.1.SWDEGVSSK.2y6	predicted; peroxiredoxin-2F, mitochondrial [fragaria vesca subsp. Vesca]_XP_004296922.1	SWDEGVSSK	2y6	497.7 / 606.3	17.2
Redox	F1-5	White	predicted; peroxiredoxin-2F, mitochondrial [fragaria vesca subsp. Vesca]_XP_004296922.1.VLNVEEAPSDFK.2y8	predicted; peroxiredoxin-2F, mitochondrial [fragaria vesca subsp. Vesca]_XP_004296922.1	VLNVEEAPSDFK	2y8	674.3 / 922.4	24.2
Redox	F1-5	White	predicted; peroxiredoxin-2F, mitochondrial [fragaria vesca subsp. Vesca]_XP_004296922.1.VLNVEEAPSDFK.2y9	predicted; peroxiredoxin-2F, mitochondrial [fragaria vesca subsp. Vesca]_XP_004296922.1	VLNVEEAPSDFK	2y9	674.3 / 1021.5	24.2
Redox	F1-5	White	predicted; peroxiredoxin-2F, mitochondrial [fragaria vesca subsp. Vesca]_XP_004296922.1.VLNVEEAPSDFK.2y7	predicted; peroxiredoxin-2F, mitochondrial [fragaria vesca subsp. Vesca]_XP_004296922.1	VLNVEEAPSDFK	2y7	674.3 / 793.4	24.06
Redox	F1-5	White	1-Cys peroxiredo ananassa]__AAV33451.IATPANWKPGDDVVISPTVSQEEAQK.3y10	1-Cys peroxiredo ananassa]__AAV33451	IATPANWKPGDDVVISPTVSQEEAQK_3	3y10	927.5 / 1116.6	26.1
Redox	F1-5	White	1-Cys peroxiredo ananassa]__AAV33451.IATPANWKPGDDVVISPTVSQEEAQK.3y11	1-Cys peroxiredo ananassa]__AAV33451	IATPANWKPGDDVVISPTVSQEEAQK_3	3y11	927.5 / 1203.6	26.1
Redox	F1-5	White	1-Cys peroxiredo ananassa]__AAV33451.IATPANWKPGDDVVISPTVSQEEAQK.3y12	1-Cys peroxiredo ananassa]__AAV33451	IATPANWKPGDDVVISPTVSQEEAQK_3	3y12	927.5 / 1316.7	26.1
Redox	F1-5	White	alternativ oxidase thaliana]__NP_188875.ALLEEAENER.2y7	alternativ oxidase thaliana]__NP_188875	ALLEEAENER	2y7	587.3 / 876.4	21.14
Redox	F1-5	White	alternativ oxidase thaliana]__NP_188875.ALLEEAENER.2y5	alternativ oxidase thaliana]__NP_188875	ALLEEAENER	2y5	587.3 / 618.3	21.14
Redox	F1-5	White	alternativ oxidase thaliana]__NP_188875.ALLEEAENER.2y6	alternativ oxidase thaliana]__NP_188875	ALLEEAENER	2y6	587.3 / 747.3	21
Redox	F1-5	White	mitochondr alternativ vinifera]__ACI28866.DIDSGKIENVPAPAIAIDYWR.3y7	mitocHoneoyedr alternativ vinifera]__ACI28866	DIDSGKIENVPAPAIAIDYWR_3	3y7	781.7 / 936.5	26.1
Redox	F1-5	White	mitochondr alternativ vinifera]__ACI28866.DIDSGKIENVPAPAIAIDYWR.3y8	mitocHoneoyedr alternativ vinifera]__ACI28866	DIDSGKIENVPAPAIAIDYWR_3	3y8	781.7 / 1007.5	22.79
Redox	F1-5	White	mitochondr alternativ vinifera]__ACI28866.DIDSGKIENVPAPAIAIDYWR.3y9	mitocHoneoyedr alternativ vinifera]__ACI28866	DIDSGKIENVPAPAIAIDYWR_3	3y9	781.7 / 1104.6	16.75
Redox	F1-5	White	mitochondr alternativ vinifera]__ACI28866.DIDSGKIENVPAPAIAIDYWR.3y11	mitocHoneoyedr alternativ vinifera]__ACI28866	DIDSGKIENVPAPAIAIDYWR_3	3y11	781.7 / 1272.7	23.83
Redox	F1-5	White	aldo/keto reductase ananassa]__AAV28174.EELVTATGPYK.2y4	aldo/keto reductase ananassa]__AAV28174	EELVTATGPYK	2y4	604.3 / 464.3	21.14
Redox	F1-5	White	aldo/keto reductase ananassa]__AAV28174.EELVTATGPYK.2y7	aldo/keto reductase ananassa]__AAV28174	EELVTATGPYK	2y7	604.3 / 737.4	21.14
Redox	F1-5	White	aldo/keto reductase ananassa]__AAV28174.EELVTATGPYK.2y8	aldo/keto reductase ananassa]__AAV28174	EELVTATGPYK	2y8	604.3 / 836.5	21.14
Redox	F1-5	White	aldo/keto reductase ananassa]__AAV28174.TATQIPEVVLESSNGR.2y9	aldo/keto reductase ananassa]__AAV28174	TATQIPEVVLESSNGR	2y9	850.9 / 960.5	26.23
Redox	F1-5	White	aldo/keto reductase ananassa]__AAV28174.TATQIPEVVLESSNGR.2y11	aldo/keto reductase ananassa]__AAV28174	TATQIPEVVLESSNGR	2y11	850.9 / 1186.6	26.32
Redox	F1-5	White	aldo/keto reductase ananassa]__AAV28174.TATQIPEVVLESSNGR.2y8	aldo/keto reductase ananassa]__AAV28174	TATQIPEVVLESSNGR	2y8	850.9 / 861.4	26.32
Redox	F1-5	White	aldo/keto reductase, communis]__XP_002512220.YIGLSEASPDTIR.2y9	aldo/keto reductase. communis]__XP_002512220	YIGLSEASPDTIR	2y9	711.4 / 975.5	24.79
Redox	F1-5	White	aldo/keto reductase, communis]__XP_002512220.YIGLSEASPDTIR.2y7	aldo/keto reductase. communis]__XP_002512220	YIGLSEASPDTIR	2y7	711.4 / 759.4	24.79
Redox	F1-5	White	aldo/keto reductase, communis]__XP_002512220.YIGLSEASPDTIR.2y11	aldo/keto reductase. communis]__XP_002512220	YIGLSEASPDTIR	2y11	711.4 / 1145.6	24.79
Redox	F1-5	White	thioredoxi fold hypogaea]__ABI84254.YTHDLGLELDLSEK.2y9	thioredoxi fold hypogaea]__ABI84254	YTHDLGLELDLSEK	2y9	816.9 / 1003.5	26.45
Redox	F1-5	White	thioredoxi fold hypogaea]__ABI84254.YTHDLGLELDLSEK.2y4	thioredoxi fold hypogaea]__ABI84254	YTHDLGLELDLSEK	2y4	816.9 / 476.3	26.54
Redox	F1-5	White	thioredoxi fold hypogaea]__ABI84254.YTHDLGLELDLSEK.2b4	thioredoxi fold hypogaea]__ABI84254	YTHDLGLELDLSEK	2b4	816.9 / 517.2	26.45
Redox	F1-5	White	lactoylglu lyase hirsutum]__ACJ11750.TVLVDNEDFLKELK.2y10	lactoylglu lyase hirsutum]__ACJ11750	TVLVDNEDFLKELK	2y10	832.0 / 1250.6	32.43
Redox	F1-5	White	lactoylglu lyase hirsutum]__ACJ11750.TVLVDNEDFLKELK.2y5	lactoylglu lyase hirsutum]__ACJ11750	TVLVDNEDFLKELK	2y5	832.0 / 630.4	32.43
Redox	F1-5	White	lactoylglu lyase hirsutum]__ACJ11750.TVLVDNEDFLKELK.2y4	lactoylglu lyase hirsutum]__ACJ11750	TVLVDNEDFLKELK	2y4	832.0 / 517.3	32.43
Redox	F1-5	White	cytosolic ascorbate annuum]__AAY21068.SGFEGPWTTNPLIFDNSYFK.3y10	cytosolic ascorbate annuum]__AAY21068	SGFEGPWTTNPLIFDNSYFK_3	3y10	774.0 / 1243.6	29.82
Redox	F1-5	White	cytosolic ascorbate annuum]__AAY21068.SGFEGPWTTNPLIFDNSYFK.3y7	cytosolic ascorbate annuum]__AAY21068	SGFEGPWTTNPLIFDNSYFK_3	3y7	774.0 / 920.4	21.68
Redox	F1-5	White	cytosolic ascorbate annuum]__AAY21068.SGFEGPWTTNPLIFDNSYFK.3y9	cytosolic ascorbate annuum]__AAY21068	SGFEGPWTTNPLIFDNSYFK_3	3y9	774.0 / 1146.6	33.53
Redox	F1-5	White	cytosolic ascorbate annuum]__AAY21068.SGFEGPWTTNPLIFDNSYFK.3y8	cytosolic ascorbate annuum]__AAY21068	SGFEGPWTTNPLIFDNSYFK_3	3y8	774.0 / 1033.5	25.82
Redox	F9-15	Pink	LYATVDLER heavy y7	Standard 2	LYATVDLER	2y7	543.7 / 810.4	23.84
Redox	F9-15	Pink	LYATVDLER heavy y6	Standard 2	LYATVDLER	2y6	543.7 / 739.4	23.84
Redox	F9-15	Pink	LYATVDLER heavy y3	Standard 2	LYATVDLER	2y3	543.7 / 424.3	23.84
Redox	F9-15	Pink	SGGDITIGELLK heavy y7	Standard 1	SGGDITIGELLK	2y7	605.8 / 781.5	30.01
Redox	F9-15	Pink	SGGDITIGELLK heavy y6	Standard 1	SGGDITIGELLK	2y6	605.8 / 680.4	30.13
Redox	F9-15	Pink	SGGDITIGELLK heavy y5	Standard 1	SGGDITIGELLK	2y5	605.8 / 567.4	30.01
Redox	F9-15	Pink	APX [Fragaria x ananassa]__AAD41404.LAWHSAGTYDVK.2y3	APX [Fragaria x ananassa]__AAD41404	LAWHSAGTYDVK	2y3	674.3 / 361.2	20.7
Redox	F9-15	Pink	APX [Fragaria x ananassa]__AAD41404.LAWHSAGTYDVK.2y8	APX [Fragaria x ananassa]__AAD41404	LAWHSAGTYDVK	2y8	674.3 / 840.4	20.79
Redox	F9-15	Pink	APX [Fragaria x ananassa]__AAD41404.LAWHSAGTYDVK.2b10	APX [Fragaria x ananassa]__AAD41404	LAWHSAGTYDVK	2b10	674.3 / 1102.5	20.79
Redox	F9-15	Pink	APX [Fragaria x ananassa]__AAD41404.QSAELAHGANNGLDIAVR.2y4	APX [Fragaria x ananassa]__AAD41404	QSAELAHGANNGLDIAVR	2y4	918.5 / 458.3	35.37
Redox	F9-15	Pink	APX [Fragaria x ananassa]__AAD41404.QSAELAHGANNGLDIAVR.2y11	APX [Fragaria x ananassa]__AAD41404	QSAELAHGANNGLDIAVR	2y11	918.5 / 1099.6	35.5
Redox	F9-15	Pink	APX [Fragaria x ananassa]__AAD41404.QSAELAHGANNGLDIAVR.2y12	APX [Fragaria x ananassa]__AAD41404	QSAELAHGANNGLDIAVR	2y12	918.5 / 1236.6	35.3
Redox	F9-15	Pink	APX [Fragaria x ananassa]__AAD41404.ALLSDPVFRPLVEK.2y7	APX [Fragaria x ananassa]__AAD41404	ALLSDPVFRPLVEK	2y7	792.5 / 888.5	28.33
Redox	F9-15	Pink	APX [Fragaria x ananassa]__AAD41404.ALLSDPVFRPLVEK.2y9	APX [Fragaria x ananassa]__AAD41404	ALLSDPVFRPLVEK	2y9	792.5 / 1084.7	28.55
Redox	F9-15	Pink	APX [Fragaria x ananassa]__AAD41404.ALLSDPVFRPLVEK.2y5	APX [Fragaria x ananassa]__AAD41404	ALLSDPVFRPLVEK	2y5	792.5 / 585.4	28.55
Redox	F9-15	Pink	APX [Fragaria x ananassa]__AAD41404.ALLSDPVFRPLVEK.2b5	APX [Fragaria x ananassa]__AAD41404	ALLSDPVFRPLVEK	2b5	792.5 / 500.3	28.55
Redox	F9-15	Pink	Predicted: glutathione reductase, cytosolic [fragaria vesca subsp. Vesca]_XP_004296631.1.TNIPSIWAVGDVTNR.2y12	Predicted: glutathione reductase, cytosolic [fragaria vesca subsp. Vesca]_XP_004296631.1	TNIPSIWAVGDVTNR	2y12	821.9 / 1314.7	31.1
Redox	F9-15	Pink	Predicted: glutathione reductase, cytosolic [fragaria vesca subsp. Vesca]_XP_004296631.1.TNIPSIWAVGDVTNR.2y9	Predicted: glutathione reductase, cytosolic [fragaria vesca subsp. Vesca]_XP_004296631.1	TNIPSIWAVGDVTNR	2y9	821.9 / 1017.5	31.1
Redox	F9-15	Pink	Predicted: glutathione reductase, cytosolic [fragaria vesca subsp. Vesca]_XP_004296631.1.TNIPSIWAVGDVTNR.2y4	Predicted: glutathione reductase, cytosolic [fragaria vesca subsp. Vesca]_XP_004296631.1	TNIPSIWAVGDVTNR	2y4	821.9 / 489.3	31.1
Redox	F9-15	Pink	Predicted: glutathione reductase, cytosolic [fragaria vesca subsp. Vesca]_XP_004296631.1.TDVVLFATGR.2y6	Predicted: glutathione reductase, cytosolic [fragaria vesca subsp. Vesca]_XP_004296631.1	TDVVLFATGR	2y6	539.8 / 664.4	26.21
Redox	F9-15	Pink	Predicted: glutathione reductase, cytosolic [fragaria vesca subsp. Vesca]_XP_004296631.1.TDVVLFATGR.2y7	Predicted: glutathione reductase, cytosolic [fragaria vesca subsp. Vesca]_XP_004296631.1	TDVVLFATGR	2y7	539.8 / 763.5	26.2
Redox	F9-15	Pink	Predicted: glutathione reductase, cytosolic [fragaria vesca subsp. Vesca]_XP_004296631.1.TDVVLFATGR.2y5	Predicted: glutathione reductase, cytosolic [fragaria vesca subsp. Vesca]_XP_004296631.1	TDVVLFATGR	2y5	539.8 / 551.3	26.2
Redox	F9-15	Pink	predicted: glutathione S-transferace-like [fragaria vesca subsp. vesca]_XP_011458709.1.VLATLYEK.2y5	predicted: glutathione S-transferace-like [fragaria vesca subsp. vesca]_XP_011458709.1	VLATLYEK	2y5	468.8 / 653.3	21.42
Redox	F9-15	Pink	predicted: glutathione S-transferace-like [fragaria vesca subsp. vesca]_XP_011458709.1.VLATLYEK.2y4	predicted: glutathione S-transferace-like [fragaria vesca subsp. vesca]_XP_011458709.1	VLATLYEK	2y4	468.8 / 552.3	21.42
Redox	F9-15	Pink	predicted: glutathione S-transferace-like [fragaria vesca subsp. vesca]_XP_011458709.1.VLATLYEK.2y6	predicted: glutathione S-transferace-like [fragaria vesca subsp. vesca]_XP_011458709.1	VLATLYEK	2y6	468.8 / 724.4	21.42
Redox	F9-15	Pink	predicted: probable glutathione S-transferace-like [fragaria vesca subsp. vesca]_XP_004294220.1.APLLPSDPYQR.2y6	predicted: probable glutathione S-transferace-like [fragaria vesca subsp. vesca]_XP_004294220.1	APLLPSDPYQR	2y6	628.8 / 765.3	24.3
Redox	F9-15	Pink	predicted: probable glutathione S-transferace-like [fragaria vesca subsp. vesca]_XP_004294220.1.APLLPSDPYQR.2y7	predicted: probable glutathione S-transferace-like [fragaria vesca subsp. vesca]_XP_004294220.1	APLLPSDPYQR	2y7	628.8 / 862.4	24.52
Redox	F9-15	Pink	predicted: probable glutathione S-transferace-like [fragaria vesca subsp. vesca]_XP_004294220.1.APLLPSDPYQR.2y10	predicted: probable glutathione S-transferace-like [fragaria vesca subsp. vesca]_XP_004294220.1	APLLPSDPYQR	2y10	628.8 / 1185.6	24.3
Redox	F9-15	Pink	predicted: probable glutathione S-transferace-like [fragaria vesca subsp. vesca]_XP_004294220.1.APLLPSDPYQR.2y5	predicted: probable glutathione S-transferace-like [fragaria vesca subsp. vesca]_XP_004294220.1	APLLPSDPYQR	2y5	628.8 / 678.3	24.3
Redox	F9-15	Pink	predicted: monodehydroascorbate reductase, seedling isozyme [fragaria vesca subsp. vesca]_XP_004303012.1.EAVAPYERPALSK.2y10	predicted: monodehydroascorbate reductase, seedling isozyme [fragaria vesca subsp. vesca]_XP_004303012.1	EAVAPYERPALSK	2y10	715.9 / 1131.6	18.54
Redox	F9-15	Pink	predicted: monodehydroascorbate reductase, seedling isozyme [fragaria vesca subsp. vesca]_XP_004303012.1.EAVAPYERPALSK.2y9	predicted: monodehydroascorbate reductase, seedling isozyme [fragaria vesca subsp. vesca]_XP_004303012.1	EAVAPYERPALSK	2y9	715.9 / 1060.6	18.46
Redox	F9-15	Pink	predicted: monodehydroascorbate reductase, seedling isozyme [fragaria vesca subsp. vesca]_XP_004303012.1.EAVAPYERPALSK.2y6	predicted: monodehydroascorbate reductase, seedling isozyme [fragaria vesca subsp. vesca]_XP_004303012.1	EAVAPYERPALSK	2y6	715.9 / 671.4	18.54
Redox	F9-15	Pink	predicted: monodehydroascorbate reductase, seedling isozyme [fragaria vesca subsp. vesca]_XP_004303012.1.AYLFPESPAR.2y6	predicted: monodehydroascorbate reductase, seedling isozyme [fragaria vesca subsp. vesca]_XP_004303012.1	AYLFPESPAR	2y6	575.8 / 656.3	25.3
Redox	F9-15	Pink	predicted: monodehydroascorbate reductase, seedling isozyme [fragaria vesca subsp. vesca]_XP_004303012.1.AYLFPESPAR.2y7	predicted: monodehydroascorbate reductase, seedling isozyme [fragaria vesca subsp. vesca]_XP_004303012.1	AYLFPESPAR	2y7	575.8 / 803.4	25.38
Redox	F9-15	Pink	predicted: monodehydroascorbate reductase, seedling isozyme [fragaria vesca subsp. vesca]_XP_004303012.1.AYLFPESPAR.2y4	predicted: monodehydroascorbate reductase, seedling isozyme [fragaria vesca subsp. vesca]_XP_004303012.1	AYLFPESPAR	2y4	575.8 / 430.2	25.3
Redox	F9-15	Pink	predicted: monodehydroascorbate reductase, seedling isozyme [fragaria vesca subsp. vesca]_XP_004303012.1.LFTSGLAAFYEGYYANK.2y3	predicted: monodehydroascorbate reductase, seedling isozyme [fragaria vesca subsp. vesca]_XP_004303012.1	LFTSGLAAFYEGYYANK	2y3	958.0 / 332.2	34.24
Redox	F9-15	Pink	predicted: monodehydroascorbate reductase, seedling isozyme [fragaria vesca subsp. vesca]_XP_004303012.1.LFTSGLAAFYEGYYANK.2y4	predicted: monodehydroascorbate reductase, seedling isozyme [fragaria vesca subsp. vesca]_XP_004303012.1	LFTSGLAAFYEGYYANK	2y4	958.0 / 495.3	34.24
Redox	F9-15	Pink	predicted: monodehydroascorbate reductase, seedling isozyme [fragaria vesca subsp. vesca]_XP_004303012.1.LFTSGLAAFYEGYYANK.2y6	predicted: monodehydroascorbate reductase, seedling isozyme [fragaria vesca subsp. vesca]_XP_004303012.1	LFTSGLAAFYEGYYANK	2y6	958.0 / 715.3	34.13
Redox	F9-15	Pink	dehydoasco reductase, bucharica]__CAQ63270.VTAADLSLAPK.2y10	dehydoasco reductase, bucharica]__CAQ63270	VTAADLSLAPK	2y10	543.3 / 986.5	23.6
Redox	F9-15	Pink	dehydoasco reductase, bucharica]__CAQ63270.VTAADLSLAPK.2y9	dehydoasco reductase, bucharica]__CAQ63270	VTAADLSLAPK	2y9	543.3 / 885.5	23.6
Redox	F9-15	Pink	dehydoasco reductase, bucharica]__CAQ63270.VTAADLSLAPK.2y7	dehydoasco reductase, bucharica]__CAQ63270	VTAADLSLAPK	2y7	543.3 / 743.4	23.52
Redox	F9-15	Pink	dehydoasco reductase, bucharica]__CAQ63270.AHGPYIAGEKVTAADLSLAPK.3y9	dehydoasco reductase, bucharica]__CAQ63270	AHGPYIAGEKVTAADLSLAPK_3	3y9	703.7 / 885.5	24.3
Redox	F9-15	Pink	dehydoasco reductase, bucharica]__CAQ63270.AHGPYIAGEKVTAADLSLAPK.3y8	dehydoasco reductase, bucharica]__CAQ63270	AHGPYIAGEKVTAADLSLAPK_3	3y8	703.7 / 814.5	24.3
Redox	F9-15	Pink	dehydoasco reductase, bucharica]__CAQ63270.AHGPYIAGEKVTAADLSLAPK.3y7	dehydoasco reductase, bucharica]__CAQ63270	AHGPYIAGEKVTAADLSLAPK_3	3y7	703.7 / 743.4	24.3
Redox	F9-15	Pink	catalase [Fragaria x ananassa]_AGI65617.1.GPILLEDYHLVEK.2y8	catalase [Fragaria x ananassa]_AGI65617.1	GPILLEDYHLVEK	2y8	763.4 / 1032.5	27.5
Redox	F9-15	Pink	catalase [Fragaria x ananassa]_AGI65617.1.GPILLEDYHLVEK.2y6	catalase [Fragaria x ananassa]_AGI65617.1	GPILLEDYHLVEK	2y6	763.4 / 788.4	27.5
Redox	F9-15	Pink	catalase [Fragaria x ananassa]_AGI65617.1.GPILLEDYHLVEK.2y7	catalase [Fragaria x ananassa]_AGI65617.1	GPILLEDYHLVEK	2y7	763.4 / 903.5	27.5
Redox	F9-15	Pink	2-cys peroxiredo orientalis]__AAT08751.SYGVLIPDQGIALR.2y8	2-cys peroxiredo orientalis]__AAT08751	SYGVLIPDQGIALR	2y8	751.4 / 869.5	30.13
Redox	F9-15	Pink	2-cys peroxiredo orientalis]__AAT08751.SYGVLIPDQGIALR.2y10	2-cys peroxiredo orientalis]__AAT08751	SYGVLIPDQGIALR	2y10	751.4 / 1095.7	30.2
Redox	F9-15	Pink	2-cys peroxiredo orientalis]__AAT08751.SYGVLIPDQGIALR.2y6	2-cys peroxiredo orientalis]__AAT08751	SYGVLIPDQGIALR	2y6	751.4 / 657.4	30.13
Redox	F9-15	Pink	alternativ oxidase indica]__CAA55892.VPTDIFFQR.2y4	alternativ oxidase indica]__CAA55892	VPTDIFFQR	2y4	561.8 / 597.3	28.82
Redox	F9-15	Pink	alternativ oxidase indica]__CAA55892.VPTDIFFQR.2y5	alternativ oxidase indica]__CAA55892	VPTDIFFQR	2y5	561.8 / 710.4	29.12
Redox	F9-15	Pink	alternativ oxidase indica]__CAA55892.VPTDIFFQR.2y7	alternativ oxidase indica]__CAA55892	VPTDIFFQR	2y7	561.8 / 926.5	28.71
Redox	F9-15	Pink	predicted: nucleoside diphosphate kinase 1 [Fragaria vesca subsp. Vesca]_XP_004306978.1.IIGATNPADSAPGTIR.2y10	predicted: nucleoside diphosphate kinase 1 [Fragaria vesca subsp. Vesca]_XP_004306978.1	IIGATNPADSAPGTIR	2y10	777.4 / 984.5	21.85
Redox	F9-15	Pink	predicted: nucleoside diphosphate kinase 1 [Fragaria vesca subsp. Vesca]_XP_004306978.1.IIGATNPADSAPGTIR.2y7	predicted: nucleoside diphosphate kinase 1 [Fragaria vesca subsp. Vesca]_XP_004306978.1	IIGATNPADSAPGTIR	2y7	777.4 / 701.4	21.77
Redox	F9-15	Pink	predicted: nucleoside diphosphate kinase 1 [Fragaria vesca subsp. Vesca]_XP_004306978.1.IIGATNPADSAPGTIR.2y5	predicted: nucleoside diphosphate kinase 1 [Fragaria vesca subsp. Vesca]_XP_004306978.1	IIGATNPADSAPGTIR	2y5	777.4 / 543.3	21.85
Redox	F9-15	Pink	predicted: nucleoside diphosphate kinase 1 [Fragaria vesca subsp. Vesca]_XP_004306978.1.GLVGEIISR.2y6	predicted: nucleoside diphosphate kinase 1 [Fragaria vesca subsp. Vesca]_XP_004306978.1	GLVGEIISR	2y6	472.3 / 674.4	26.13
Redox	F9-15	Pink	predicted: nucleoside diphosphate kinase 1 [Fragaria vesca subsp. Vesca]_XP_004306978.1.GLVGEIISR.2y7	predicted: nucleoside diphosphate kinase 1 [Fragaria vesca subsp. Vesca]_XP_004306978.1	GLVGEIISR	2y7	472.3 / 773.5	26.05
Redox	F9-15	Pink	predicted: nucleoside diphosphate kinase 1 [Fragaria vesca subsp. Vesca]_XP_004306978.1.GLVGEIISR.2y4	predicted: nucleoside diphosphate kinase 1 [Fragaria vesca subsp. Vesca]_XP_004306978.1	GLVGEIISR	2y4	472.3 / 488.3	26.05
Redox	F9-15	Pink	predicted: nucleoside diphosphate kinase 1 [Fragaria vesca subsp. Vesca]_XP_004306978.1.NIIHGSDAVESAR.2y9	predicted: nucleoside diphosphate kinase 1 [Fragaria vesca subsp. Vesca]_XP_004306978.1	NIIHGSDAVESAR	2y9	684.8 / 891.4	16.2
Redox	F9-15	Pink	predicted: nucleoside diphosphate kinase 1 [Fragaria vesca subsp. Vesca]_XP_004306978.1.NIIHGSDAVESAR.2y10	predicted: nucleoside diphosphate kinase 1 [Fragaria vesca subsp. Vesca]_XP_004306978.1	NIIHGSDAVESAR	2y10	684.8 / 1028.5	16.36
Redox	F9-15	Pink	predicted: nucleoside diphosphate kinase 1 [Fragaria vesca subsp. Vesca]_XP_004306978.1.NIIHGSDAVESAR.2y6	predicted: nucleoside diphosphate kinase 1 [Fragaria vesca subsp. Vesca]_XP_004306978.1	NIIHGSDAVESAR	2y6	684.8 / 632.3	16.4
Redox	F9-15	Pink	aldo/keto reductase ananassa]__AAV28174.HFDTASIYGSEQTLGVAIAQALK.3y9	aldo/keto reductase ananassa]__AAV28174	HFDTASIYGSEQTLGVAIAQALK_3	3y9	807.4 / 870.5	35.37
Redox	F9-15	Pink	aldo/keto reductase ananassa]__AAV28174.HFDTASIYGSEQTLGVAIAQALK.3y7	aldo/keto reductase ananassa]__AAV28174	HFDTASIYGSEQTLGVAIAQALK_3	3y7	807.4 / 714.5	35.26
Redox	F9-15	Pink	aldo/keto reductase ananassa]__AAV28174.HFDTASIYGSEQTLGVAIAQALK.3y5	aldo/keto reductase ananassa]__AAV28174	HFDTASIYGSEQTLGVAIAQALK_3	3y5	807.4 / 530.3	35.26
Redox	F9-15	Pink	aldo/keto reductase ananassa]__AAV28174.VLNEIAEAHGK.2y9	aldo/keto reductase ananassa]__AAV28174	VLNEIAEAHGK	2y9	590.8 / 968.5	15.89
Redox	F9-15	Pink	aldo/keto reductase ananassa]__AAV28174.VLNEIAEAHGK.2y7	aldo/keto reductase ananassa]__AAV28174	VLNEIAEAHGK	2y7	590.8 / 725.4	15.97
Redox	F9-15	Pink	aldo/keto reductase ananassa]__AAV28174.VLNEIAEAHGK.2y6	aldo/keto reductase ananassa]__AAV28174	VLNEIAEAHGK	2y6	590.8 / 612.3	15.65
Redox	F9-15	Pink	aldo/keto reductase esculenta]__AAX84672.IENFNQNIGALSVK.2y10	aldo/keto reductase esculenta]__AAX84672	IENFNQNIGALSVK	2y10	773.9 / 1043.6	26.32
Redox	F9-15	Pink	aldo/keto reductase esculenta]__AAX84672.IENFNQNIGALSVK.2y8	aldo/keto reductase esculenta]__AAX84672	IENFNQNIGALSVK	2y8	773.9 / 801.5	26.32
Redox	F9-15	Pink	aldo/keto reductase esculenta]__AAX84672.IENFNQNIGALSVK.2y6	aldo/keto reductase esculenta]__AAX84672	IENFNQNIGALSVK	2y6	773.9 / 574.4	26.32
Redox	F9-15	Pink	thioredoxi h sativa]__AAZ32865.FIAPILAEIAK.2y8	thioredoxi h sativa]__AAZ32865	FIAPILAEIAK	2y8	593.4 / 854.5	34.8
Redox	F9-15	Pink	thioredoxi h sativa]__AAZ32865.FIAPILAEIAK.2y9	thioredoxi h sativa]__AAZ32865	FIAPILAEIAK	2y9	593.4 / 925.6	34.8
Redox	F9-15	Pink	thioredoxi h sativa]__AAZ32865.FIAPILAEIAK.2y6	thioredoxi h sativa]__AAZ32865	FIAPILAEIAK	2y6	593.4 / 644.4	34.8
Redox	F9-15	Red	LYATVDLER heavy y7	Standard 2	LYATVDLER	2y7	543.7 / 810.4	23.84
Redox	F9-15	Red	LYATVDLER heavy y6	Standard 2	LYATVDLER	2y6	543.7 / 739.4	23.84
Redox	F9-15	Red	LYATVDLER heavy y3	Standard 2	LYATVDLER	2y3	543.7 / 424.3	23.84
Redox	F9-15	Red	SGGDITIGELLK heavy y7	Standard 1	SGGDITIGELLK	2y7	605.8 / 781.5	30.01
Redox	F9-15	Red	SGGDITIGELLK heavy y6	Standard 1	SGGDITIGELLK	2y6	605.8 / 680.4	30.13
Redox	F9-15	Red	SGGDITIGELLK heavy y5	Standard 1	SGGDITIGELLK	2y5	605.8 / 567.4	30.01
Redox	F9-15	Red	APX [Fragaria x ananassa]__AAD41404.LAWHSAGTYDVK.2y3	APX [Fragaria x ananassa]__AAD41404	LAWHSAGTYDVK	2y3	674.3 / 361.2	20.79
Redox	F9-15	Red	APX [Fragaria x ananassa]__AAD41404.LAWHSAGTYDVK.2y8	APX [Fragaria x ananassa]__AAD41404	LAWHSAGTYDVK	2y8	674.3 / 840.4	20.79
Redox	F9-15	Red	APX [Fragaria x ananassa]__AAD41404.LAWHSAGTYDVK.2b10	APX [Fragaria x ananassa]__AAD41404	LAWHSAGTYDVK	2b10	674.3 / 1102.5	20.79
Redox	F9-15	Red	APX [Fragaria x ananassa]__AAD41404.QSAELAHGANNGLDIAVR.2y4	APX [Fragaria x ananassa]__AAD41404	QSAELAHGANNGLDIAVR	2y4	918.5 / 458.3	35.37
Redox	F9-15	Red	APX [Fragaria x ananassa]__AAD41404.QSAELAHGANNGLDIAVR.2y11	APX [Fragaria x ananassa]__AAD41404	QSAELAHGANNGLDIAVR	2y11	918.5 / 1099.6	35.5
Redox	F9-15	Red	APX [Fragaria x ananassa]__AAD41404.QSAELAHGANNGLDIAVR.2y12	APX [Fragaria x ananassa]__AAD41404	QSAELAHGANNGLDIAVR	2y12	918.5 / 1236.6	35.3
Redox	F9-15	Red	APX [Fragaria x ananassa]__AAD41404.ALLSDPVFRPLVEK.2y7	APX [Fragaria x ananassa]__AAD41404	ALLSDPVFRPLVEK	2y7	792.5 / 888.5	28.33
Redox	F9-15	Red	APX [Fragaria x ananassa]__AAD41404.ALLSDPVFRPLVEK.2y9	APX [Fragaria x ananassa]__AAD41404	ALLSDPVFRPLVEK	2y9	792.5 / 1084.7	28.55
Redox	F9-15	Red	APX [Fragaria x ananassa]__AAD41404.ALLSDPVFRPLVEK.2y5	APX [Fragaria x ananassa]__AAD41404	ALLSDPVFRPLVEK	2y5	792.5 / 585.4	28.55
Redox	F9-15	Red	APX [Fragaria x ananassa]__AAD41404.ALLSDPVFRPLVEK.2b5	APX [Fragaria x ananassa]__AAD41404	ALLSDPVFRPLVEK	2b5	792.5 / 500.3	28.55
Redox	F9-15	Red	Predicted: glutathione reductase, cytosolic [fragaria vesca subsp. Vesca]_XP_004296631.1.TNIPSIWAVGDVTNR.2y12	Predicted: glutathione reductase, cytosolic [fragaria vesca subsp. Vesca]_XP_004296631.1	TNIPSIWAVGDVTNR	2y12	821.9 / 1314.7	31.1
Redox	F9-15	Red	Predicted: glutathione reductase, cytosolic [fragaria vesca subsp. Vesca]_XP_004296631.1.TNIPSIWAVGDVTNR.2y9	Predicted: glutathione reductase, cytosolic [fragaria vesca subsp. Vesca]_XP_004296631.1	TNIPSIWAVGDVTNR	2y9	821.9 / 1017.5	31.1
Redox	F9-15	Red	Predicted: glutathione reductase, cytosolic [fragaria vesca subsp. Vesca]_XP_004296631.1.TNIPSIWAVGDVTNR.2y4	Predicted: glutathione reductase, cytosolic [fragaria vesca subsp. Vesca]_XP_004296631.1	TNIPSIWAVGDVTNR	2y4	821.9 / 489.3	31.1
Redox	F9-15	Red	Predicted: glutathione reductase, cytosolic [fragaria vesca subsp. Vesca]_XP_004296631.1.TDVVLFATGR.2y6	Predicted: glutathione reductase, cytosolic [fragaria vesca subsp. Vesca]_XP_004296631.1	TDVVLFATGR	2y6	539.8 / 664.4	26.21
Redox	F9-15	Red	Predicted: glutathione reductase, cytosolic [fragaria vesca subsp. Vesca]_XP_004296631.1.TDVVLFATGR.2y7	Predicted: glutathione reductase, cytosolic [fragaria vesca subsp. Vesca]_XP_004296631.1	TDVVLFATGR	2y7	539.8 / 763.5	26.2
Redox	F9-15	Red	Predicted: glutathione reductase, cytosolic [fragaria vesca subsp. Vesca]_XP_004296631.1.TDVVLFATGR.2y5	Predicted: glutathione reductase, cytosolic [fragaria vesca subsp. Vesca]_XP_004296631.1	TDVVLFATGR	2y5	539.8 / 551.3	26.2
Redox	F9-15	Red	predicted: glutathione S-transferace-like [fragaria vesca subsp. vesca]_XP_011458709.1.VLATLYEK.2y5	predicted: glutathione S-transferace-like [fragaria vesca subsp. vesca]_XP_011458709.1	VLATLYEK	2y5	468.8 / 653.3	21.42
Redox	F9-15	Red	predicted: glutathione S-transferace-like [fragaria vesca subsp. vesca]_XP_011458709.1.VLATLYEK.2y4	predicted: glutathione S-transferace-like [fragaria vesca subsp. vesca]_XP_011458709.1	VLATLYEK	2y4	468.8 / 552.3	21.42
Redox	F9-15	Red	predicted: glutathione S-transferace-like [fragaria vesca subsp. vesca]_XP_011458709.1.VLATLYEK.2y6	predicted: glutathione S-transferace-like [fragaria vesca subsp. vesca]_XP_011458709.1	VLATLYEK	2y6	468.8 / 724.4	21.42
Redox	F9-15	Red	predicted: probable glutathione S-transferace-like [fragaria vesca subsp. vesca]_XP_004294220.1.APLLPSDPYQR.2y6	predicted: probable glutathione S-transferace-like [fragaria vesca subsp. vesca]_XP_004294220.1	APLLPSDPYQR	2y6	628.8 / 765.3	24.3
Redox	F9-15	Red	predicted: probable glutathione S-transferace-like [fragaria vesca subsp. vesca]_XP_004294220.1.APLLPSDPYQR.2y7	predicted: probable glutathione S-transferace-like [fragaria vesca subsp. vesca]_XP_004294220.1	APLLPSDPYQR	2y7	628.8 / 862.4	24.52
Redox	F9-15	Red	predicted: probable glutathione S-transferace-like [fragaria vesca subsp. vesca]_XP_004294220.1.APLLPSDPYQR.2y10	predicted: probable glutathione S-transferace-like [fragaria vesca subsp. vesca]_XP_004294220.1	APLLPSDPYQR	2y10	628.8 / 1185.6	24.3
Redox	F9-15	Red	predicted: probable glutathione S-transferace-like [fragaria vesca subsp. vesca]_XP_004294220.1.APLLPSDPYQR.2y5	predicted: probable glutathione S-transferace-like [fragaria vesca subsp. vesca]_XP_004294220.1	APLLPSDPYQR	2y5	628.8 / 678.3	24.3
Redox	F9-15	Red	predicted: monodehydroascorbate reductase, seedling isozyme [fragaria vesca subsp. vesca]_XP_004303012.1.EAVAPYERPALSK.2y10	predicted: monodehydroascorbate reductase, seedling isozyme [fragaria vesca subsp. vesca]_XP_004303012.1	EAVAPYERPALSK	2y10	715.9 / 1131.6	18.54
Redox	F9-15	Red	predicted: monodehydroascorbate reductase, seedling isozyme [fragaria vesca subsp. vesca]_XP_004303012.1.EAVAPYERPALSK.2y9	predicted: monodehydroascorbate reductase, seedling isozyme [fragaria vesca subsp. vesca]_XP_004303012.1	EAVAPYERPALSK	2y9	715.9 / 1060.6	18.46
Redox	F9-15	Red	predicted: monodehydroascorbate reductase, seedling isozyme [fragaria vesca subsp. vesca]_XP_004303012.1.EAVAPYERPALSK.2y6	predicted: monodehydroascorbate reductase, seedling isozyme [fragaria vesca subsp. vesca]_XP_004303012.1	EAVAPYERPALSK	2y6	715.9 / 671.4	18.54
Redox	F9-15	Red	predicted: monodehydroascorbate reductase, seedling isozyme [fragaria vesca subsp. vesca]_XP_004303012.1.AYLFPESPAR.2y6	predicted: monodehydroascorbate reductase, seedling isozyme [fragaria vesca subsp. vesca]_XP_004303012.1	AYLFPESPAR	2y6	575.8 / 656.3	25.3
Redox	F9-15	Red	predicted: monodehydroascorbate reductase, seedling isozyme [fragaria vesca subsp. vesca]_XP_004303012.1.AYLFPESPAR.2y7	predicted: monodehydroascorbate reductase, seedling isozyme [fragaria vesca subsp. vesca]_XP_004303012.1	AYLFPESPAR	2y7	575.8 / 803.4	25.38
Redox	F9-15	Red	predicted: monodehydroascorbate reductase, seedling isozyme [fragaria vesca subsp. vesca]_XP_004303012.1.AYLFPESPAR.2y4	predicted: monodehydroascorbate reductase, seedling isozyme [fragaria vesca subsp. vesca]_XP_004303012.1	AYLFPESPAR	2y4	575.8 / 430.2	25.3
Redox	F9-15	Red	predicted: monodehydroascorbate reductase, seedling isozyme [fragaria vesca subsp. vesca]_XP_004303012.1.LFTSGLAAFYEGYYANK.2y3	predicted: monodehydroascorbate reductase, seedling isozyme [fragaria vesca subsp. vesca]_XP_004303012.1	LFTSGLAAFYEGYYANK	2y3	958.0 / 332.2	34.24
Redox	F9-15	Red	predicted: monodehydroascorbate reductase, seedling isozyme [fragaria vesca subsp. vesca]_XP_004303012.1.LFTSGLAAFYEGYYANK.2y4	predicted: monodehydroascorbate reductase, seedling isozyme [fragaria vesca subsp. vesca]_XP_004303012.1	LFTSGLAAFYEGYYANK	2y4	958.0 / 495.3	34.24
Redox	F9-15	Red	predicted: monodehydroascorbate reductase, seedling isozyme [fragaria vesca subsp. vesca]_XP_004303012.1.LFTSGLAAFYEGYYANK.2y6	predicted: monodehydroascorbate reductase, seedling isozyme [fragaria vesca subsp. vesca]_XP_004303012.1	LFTSGLAAFYEGYYANK	2y6	958.0 / 715.3	34.13
Redox	F9-15	Red	dehydoasco reductase, bucharica]__CAQ63270.VTAADLSLAPK.2y10	dehydoasco reductase, bucharica]__CAQ63270	VTAADLSLAPK	2y10	543.3 / 986.5	23.6
Redox	F9-15	Red	dehydoasco reductase, bucharica]__CAQ63270.VTAADLSLAPK.2y9	dehydoasco reductase, bucharica]__CAQ63270	VTAADLSLAPK	2y9	543.3 / 885.5	23.6
Redox	F9-15	Red	dehydoasco reductase, bucharica]__CAQ63270.VTAADLSLAPK.2y7	dehydoasco reductase, bucharica]__CAQ63270	VTAADLSLAPK	2y7	543.3 / 743.4	23.52
Redox	F9-15	Red	dehydoasco reductase, bucharica]__CAQ63270.AHGPYIAGEKVTAADLSLAPK.3y9	dehydoasco reductase, bucharica]__CAQ63270	AHGPYIAGEKVTAADLSLAPK_3	3y9	703.7 / 885.5	24.3
Redox	F9-15	Red	dehydoasco reductase, bucharica]__CAQ63270.AHGPYIAGEKVTAADLSLAPK.3y8	dehydoasco reductase, bucharica]__CAQ63270	AHGPYIAGEKVTAADLSLAPK_3	3y8	703.7 / 814.5	24.3
Redox	F9-15	Red	dehydoasco reductase, bucharica]__CAQ63270.AHGPYIAGEKVTAADLSLAPK.3y7	dehydoasco reductase, bucharica]__CAQ63270	AHGPYIAGEKVTAADLSLAPK_3	3y7	703.7 / 743.4	24.3
Redox	F9-15	Red	catalase [Fragaria x ananassa]_AGI65617.1.GPILLEDYHLVEK.2y8	catalase [Fragaria x ananassa]_AGI65617.1	GPILLEDYHLVEK	2y8	763.4 / 1032.5	27.5
Redox	F9-15	Red	catalase [Fragaria x ananassa]_AGI65617.1.GPILLEDYHLVEK.2y6	catalase [Fragaria x ananassa]_AGI65617.1	GPILLEDYHLVEK	2y6	763.4 / 788.4	27.5
Redox	F9-15	Red	catalase [Fragaria x ananassa]_AGI65617.1.GPILLEDYHLVEK.2y7	catalase [Fragaria x ananassa]_AGI65617.1	GPILLEDYHLVEK	2y7	763.4 / 903.5	27.5
Redox	F9-15	Red	2-cys peroxiredo orientalis]__AAT08751.SYGVLIPDQGIALR.2y8	2-cys peroxiredo orientalis]__AAT08751	SYGVLIPDQGIALR	2y8	751.4 / 869.5	30.13
Redox	F9-15	Red	2-cys peroxiredo orientalis]__AAT08751.SYGVLIPDQGIALR.2y10	2-cys peroxiredo orientalis]__AAT08751	SYGVLIPDQGIALR	2y10	751.4 / 1095.7	30.2
Redox	F9-15	Red	2-cys peroxiredo orientalis]__AAT08751.SYGVLIPDQGIALR.2y6	2-cys peroxiredo orientalis]__AAT08751	SYGVLIPDQGIALR	2y6	751.4 / 657.4	30.13
Redox	F9-15	Red	alternativ oxidase indica]__CAA55892.VPTDIFFQR.2y4	alternativ oxidase indica]__CAA55892	VPTDIFFQR	2y4	561.8 / 597.3	28.82
Redox	F9-15	Red	alternativ oxidase indica]__CAA55892.VPTDIFFQR.2y5	alternativ oxidase indica]__CAA55892	VPTDIFFQR	2y5	561.8 / 710.4	29.12
Redox	F9-15	Red	alternativ oxidase indica]__CAA55892.VPTDIFFQR.2y7	alternativ oxidase indica]__CAA55892	VPTDIFFQR	2y7	561.8 / 926.5	28.71
Redox	F9-15	Red	predicted: nucleoside diphosphate kinase 1 [Fragaria vesca subsp. Vesca]_XP_004306978.1.IIGATNPADSAPGTIR.2y10	predicted: nucleoside diphosphate kinase 1 [Fragaria vesca subsp. Vesca]_XP_004306978.1	IIGATNPADSAPGTIR	2y10	777.4 / 984.5	21.85
Redox	F9-15	Red	predicted: nucleoside diphosphate kinase 1 [Fragaria vesca subsp. Vesca]_XP_004306978.1.IIGATNPADSAPGTIR.2y7	predicted: nucleoside diphosphate kinase 1 [Fragaria vesca subsp. Vesca]_XP_004306978.1	IIGATNPADSAPGTIR	2y7	777.4 / 701.4	21.77
Redox	F9-15	Red	predicted: nucleoside diphosphate kinase 1 [Fragaria vesca subsp. Vesca]_XP_004306978.1.IIGATNPADSAPGTIR.2y5	predicted: nucleoside diphosphate kinase 1 [Fragaria vesca subsp. Vesca]_XP_004306978.1	IIGATNPADSAPGTIR	2y5	777.4 / 543.3	21.85
Redox	F9-15	Red	predicted: nucleoside diphosphate kinase 1 [Fragaria vesca subsp. Vesca]_XP_004306978.1.GLVGEIISR.2y6	predicted: nucleoside diphosphate kinase 1 [Fragaria vesca subsp. Vesca]_XP_004306978.1	GLVGEIISR	2y6	472.3 / 674.4	26.13
Redox	F9-15	Red	predicted: nucleoside diphosphate kinase 1 [Fragaria vesca subsp. Vesca]_XP_004306978.1.GLVGEIISR.2y7	predicted: nucleoside diphosphate kinase 1 [Fragaria vesca subsp. Vesca]_XP_004306978.1	GLVGEIISR	2y7	472.3 / 773.5	26.05
Redox	F9-15	Red	predicted: nucleoside diphosphate kinase 1 [Fragaria vesca subsp. Vesca]_XP_004306978.1.GLVGEIISR.2y4	predicted: nucleoside diphosphate kinase 1 [Fragaria vesca subsp. Vesca]_XP_004306978.1	GLVGEIISR	2y4	472.3 / 488.3	26.05
Redox	F9-15	Red	predicted: nucleoside diphosphate kinase 1 [Fragaria vesca subsp. Vesca]_XP_004306978.1.NIIHGSDAVESAR.2y9	predicted: nucleoside diphosphate kinase 1 [Fragaria vesca subsp. Vesca]_XP_004306978.1	NIIHGSDAVESAR	2y9	684.8 / 891.4	16.2
Redox	F9-15	Red	predicted: nucleoside diphosphate kinase 1 [Fragaria vesca subsp. Vesca]_XP_004306978.1.NIIHGSDAVESAR.2y10	predicted: nucleoside diphosphate kinase 1 [Fragaria vesca subsp. Vesca]_XP_004306978.1	NIIHGSDAVESAR	2y10	684.8 / 1028.5	16.36
Redox	F9-15	Red	predicted: nucleoside diphosphate kinase 1 [Fragaria vesca subsp. Vesca]_XP_004306978.1.NIIHGSDAVESAR.2y6	predicted: nucleoside diphosphate kinase 1 [Fragaria vesca subsp. Vesca]_XP_004306978.1	NIIHGSDAVESAR	2y6	684.8 / 632.3	16.4
Redox	F9-15	Red	aldo/keto reductase ananassa]__AAV28174.HFDTASIYGSEQTLGVAIAQALK.3y9	aldo/keto reductase ananassa]__AAV28174	HFDTASIYGSEQTLGVAIAQALK_3	3y9	807.4 / 870.5	35.37
Redox	F9-15	Red	aldo/keto reductase ananassa]__AAV28174.HFDTASIYGSEQTLGVAIAQALK.3y7	aldo/keto reductase ananassa]__AAV28174	HFDTASIYGSEQTLGVAIAQALK_3	3y7	807.4 / 714.5	35.26
Redox	F9-15	Red	aldo/keto reductase ananassa]__AAV28174.HFDTASIYGSEQTLGVAIAQALK.3y5	aldo/keto reductase ananassa]__AAV28174	HFDTASIYGSEQTLGVAIAQALK_3	3y5	807.4 / 530.3	35.26
Redox	F9-15	Red	aldo/keto reductase ananassa]__AAV28174.VLNEIAEAHGK.2y9	aldo/keto reductase ananassa]__AAV28174	VLNEIAEAHGK	2y9	590.8 / 968.5	15.89
Redox	F9-15	Red	aldo/keto reductase ananassa]__AAV28174.VLNEIAEAHGK.2y7	aldo/keto reductase ananassa]__AAV28174	VLNEIAEAHGK	2y7	590.8 / 725.4	15.97
Redox	F9-15	Red	aldo/keto reductase ananassa]__AAV28174.VLNEIAEAHGK.2y6	aldo/keto reductase ananassa]__AAV28174	VLNEIAEAHGK	2y6	590.8 / 612.3	15.65
Redox	F9-15	Red	aldo/keto reductase esculenta]__AAX84672.IENFNQNIGALSVK.2y10	aldo/keto reductase esculenta]__AAX84672	IENFNQNIGALSVK	2y10	773.9 / 1043.6	26.32
Redox	F9-15	Red	aldo/keto reductase esculenta]__AAX84672.IENFNQNIGALSVK.2y8	aldo/keto reductase esculenta]__AAX84672	IENFNQNIGALSVK	2y8	773.9 / 801.5	26.32
Redox	F9-15	Red	aldo/keto reductase esculenta]__AAX84672.IENFNQNIGALSVK.2y6	aldo/keto reductase esculenta]__AAX84672	IENFNQNIGALSVK	2y6	773.9 / 574.4	26.32
Redox	F9-15	Red	thioredoxi h sativa]__AAZ32865.FIAPILAEIAK.2y8	thioredoxi h sativa]__AAZ32865	FIAPILAEIAK	2y8	593.4 / 854.5	34.8
Redox	F9-15	Red	thioredoxi h sativa]__AAZ32865.FIAPILAEIAK.2y9	thioredoxi h sativa]__AAZ32865	FIAPILAEIAK	2y9	593.4 / 925.6	34.8
Redox	F9-15	Red	thioredoxi h sativa]__AAZ32865.FIAPILAEIAK.2y6	thioredoxi h sativa]__AAZ32865	FIAPILAEIAK	2y6	593.4 / 644.4	34.8
Redox	F9-15	White	LYATVDLER heavy y7	Standard 2	LYATVDLER	2y7	543.7 / 810.4	23.84
Redox	F9-15	White	LYATVDLER heavy y6	Standard 2	LYATVDLER	2y6	543.7 / 739.4	23.84
Redox	F9-15	White	LYATVDLER heavy y3	Standard 2	LYATVDLER	2y3	543.7 / 424.3	23.84
Redox	F9-15	White	SGGDITIGELLK heavy y7	Standard 1	SGGDITIGELLK	2y7	605.8 / 781.5	30.01
Redox	F9-15	White	SGGDITIGELLK heavy y6	Standard 1	SGGDITIGELLK	2y6	605.8 / 680.4	30.13
Redox	F9-15	White	SGGDITIGELLK heavy y5	Standard 1	SGGDITIGELLK	2y5	605.8 / 567.4	30.01
Redox	F9-15	White	APX [Fragaria x ananassa]__AAD41404.LAWHSAGTYDVK.2y3	APX [Fragaria x ananassa]__AAD41404	LAWHSAGTYDVK	2y3	674.3 / 361.2	20.79
Redox	F9-15	White	APX [Fragaria x ananassa]__AAD41404.LAWHSAGTYDVK.2y8	APX [Fragaria x ananassa]__AAD41404	LAWHSAGTYDVK	2y8	674.3 / 840.4	20.79
Redox	F9-15	White	APX [Fragaria x ananassa]__AAD41404.LAWHSAGTYDVK.2b10	APX [Fragaria x ananassa]__AAD41404	LAWHSAGTYDVK	2b10	674.3 / 1102.5	20.79
Redox	F9-15	White	APX [Fragaria x ananassa]__AAD41404.QSAELAHGANNGLDIAVR.2y4	APX [Fragaria x ananassa]__AAD41404	QSAELAHGANNGLDIAVR	2y4	918.5 / 458.3	35.37
Redox	F9-15	White	APX [Fragaria x ananassa]__AAD41404.QSAELAHGANNGLDIAVR.2y11	APX [Fragaria x ananassa]__AAD41404	QSAELAHGANNGLDIAVR	2y11	918.5 / 1099.6	35.5
Redox	F9-15	White	APX [Fragaria x ananassa]__AAD41404.QSAELAHGANNGLDIAVR.2y12	APX [Fragaria x ananassa]__AAD41404	QSAELAHGANNGLDIAVR	2y12	918.5 / 1236.6	35.3
Redox	F9-15	White	APX [Fragaria x ananassa]__AAD41404.ALLSDPVFRPLVEK.2y7	APX [Fragaria x ananassa]__AAD41404	ALLSDPVFRPLVEK	2y7	792.5 / 888.5	28.33
Redox	F9-15	White	APX [Fragaria x ananassa]__AAD41404.ALLSDPVFRPLVEK.2y9	APX [Fragaria x ananassa]__AAD41404	ALLSDPVFRPLVEK	2y9	792.5 / 1084.7	28.55
Redox	F9-15	White	APX [Fragaria x ananassa]__AAD41404.ALLSDPVFRPLVEK.2y5	APX [Fragaria x ananassa]__AAD41404	ALLSDPVFRPLVEK	2y5	792.5 / 585.4	28.55
Redox	F9-15	White	APX [Fragaria x ananassa]__AAD41404.ALLSDPVFRPLVEK.2b5	APX [Fragaria x ananassa]__AAD41404	ALLSDPVFRPLVEK	2b5	792.5 / 500.3	28.55
Redox	F9-15	White	Predicted: glutathione reductase, cytosolic [fragaria vesca subsp. Vesca]_XP_004296631.1.TNIPSIWAVGDVTNR.2y12	Predicted: glutathione reductase, cytosolic [fragaria vesca subsp. Vesca]_XP_004296631.1	TNIPSIWAVGDVTNR	2y12	821.9 / 1314.7	31.1
Redox	F9-15	White	Predicted: glutathione reductase, cytosolic [fragaria vesca subsp. Vesca]_XP_004296631.1.TNIPSIWAVGDVTNR.2y9	Predicted: glutathione reductase, cytosolic [fragaria vesca subsp. Vesca]_XP_004296631.1	TNIPSIWAVGDVTNR	2y9	821.9 / 1017.5	31.1
Redox	F9-15	White	Predicted: glutathione reductase, cytosolic [fragaria vesca subsp. Vesca]_XP_004296631.1.TNIPSIWAVGDVTNR.2y4	Predicted: glutathione reductase, cytosolic [fragaria vesca subsp. Vesca]_XP_004296631.1	TNIPSIWAVGDVTNR	2y4	821.9 / 489.3	31.1
Redox	F9-15	White	Predicted: glutathione reductase, cytosolic [fragaria vesca subsp. Vesca]_XP_004296631.1.TDVVLFATGR.2y6	Predicted: glutathione reductase, cytosolic [fragaria vesca subsp. Vesca]_XP_004296631.1	TDVVLFATGR	2y6	539.8 / 664.4	26.21
Redox	F9-15	White	Predicted: glutathione reductase, cytosolic [fragaria vesca subsp. Vesca]_XP_004296631.1.TDVVLFATGR.2y7	Predicted: glutathione reductase, cytosolic [fragaria vesca subsp. Vesca]_XP_004296631.1	TDVVLFATGR	2y7	539.8 / 763.5	26.2
Redox	F9-15	White	Predicted: glutathione reductase, cytosolic [fragaria vesca subsp. Vesca]_XP_004296631.1.TDVVLFATGR.2y5	Predicted: glutathione reductase, cytosolic [fragaria vesca subsp. Vesca]_XP_004296631.1	TDVVLFATGR	2y5	539.8 / 551.3	26.2
Redox	F9-15	White	predicted: glutathione S-transferace-like [fragaria vesca subsp. vesca]_XP_011458709.1.VLATLYEK.2y5	predicted: glutathione S-transferace-like [fragaria vesca subsp. vesca]_XP_011458709.1	VLATLYEK	2y5	468.8 / 653.3	21.42
Redox	F9-15	White	predicted: glutathione S-transferace-like [fragaria vesca subsp. vesca]_XP_011458709.1.VLATLYEK.2y4	predicted: glutathione S-transferace-like [fragaria vesca subsp. vesca]_XP_011458709.1	VLATLYEK	2y4	468.8 / 552.3	21.42
Redox	F9-15	White	predicted: glutathione S-transferace-like [fragaria vesca subsp. vesca]_XP_011458709.1.VLATLYEK.2y6	predicted: glutathione S-transferace-like [fragaria vesca subsp. vesca]_XP_011458709.1	VLATLYEK	2y6	468.8 / 724.4	21.42
Redox	F9-15	White	predicted: probable glutathione S-transferace-like [fragaria vesca subsp. vesca]_XP_004294220.1.APLLPSDPYQR.2y6	predicted: probable glutathione S-transferace-like [fragaria vesca subsp. vesca]_XP_004294220.1	APLLPSDPYQR	2y6	628.8 / 765.3	24.3
Redox	F9-15	White	predicted: probable glutathione S-transferace-like [fragaria vesca subsp. vesca]_XP_004294220.1.APLLPSDPYQR.2y7	predicted: probable glutathione S-transferace-like [fragaria vesca subsp. vesca]_XP_004294220.1	APLLPSDPYQR	2y7	628.8 / 862.4	24.52
Redox	F9-15	White	predicted: probable glutathione S-transferace-like [fragaria vesca subsp. vesca]_XP_004294220.1.APLLPSDPYQR.2y10	predicted: probable glutathione S-transferace-like [fragaria vesca subsp. vesca]_XP_004294220.1	APLLPSDPYQR	2y10	628.8 / 1185.6	24.3
Redox	F9-15	White	predicted: probable glutathione S-transferace-like [fragaria vesca subsp. vesca]_XP_004294220.1.APLLPSDPYQR.2y5	predicted: probable glutathione S-transferace-like [fragaria vesca subsp. vesca]_XP_004294220.1	APLLPSDPYQR	2y5	628.8 / 678.3	24.3
Redox	F9-15	White	predicted: monodehydroascorbate reductase, seedling isozyme [fragaria vesca subsp. vesca]_XP_004303012.1.EAVAPYERPALSK.2y10	predicted: monodehydroascorbate reductase, seedling isozyme [fragaria vesca subsp. vesca]_XP_004303012.1	EAVAPYERPALSK	2y10	715.9 / 1131.6	18.54
Redox	F9-15	White	predicted: monodehydroascorbate reductase, seedling isozyme [fragaria vesca subsp. vesca]_XP_004303012.1.EAVAPYERPALSK.2y9	predicted: monodehydroascorbate reductase, seedling isozyme [fragaria vesca subsp. vesca]_XP_004303012.1	EAVAPYERPALSK	2y9	715.9 / 1060.6	18.46
Redox	F9-15	White	predicted: monodehydroascorbate reductase, seedling isozyme [fragaria vesca subsp. vesca]_XP_004303012.1.EAVAPYERPALSK.2y6	predicted: monodehydroascorbate reductase, seedling isozyme [fragaria vesca subsp. vesca]_XP_004303012.1	EAVAPYERPALSK	2y6	715.9 / 671.4	18.54
[truncated: 2,232 more rows]
